# Supplementary material for: Genome-Wide Exome Analysis of Cmv5-Disparate Mouse Strains that Differ in Host Resistance to Murine Cytomegalovirus Infection
Source: G3 (Bethesda). 2017 Apr 26;7(6):1979–84. doi: 10.1534/g3.117.042531 (PMC5473773; doi:10.1534/g3.117.042531)
Supplement: Supplementary file 2 [file 1979FileS2.zip]

Archive with 3 entries (3 files):
- Supplemental File/C57L_UVA VEP.csv
- Supplemental File/MAMY_UVA VEP.csv
- Supplemental File/MH2b_UVA VEP.csv
