# Supplementary material for: Genome-Wide Exome Analysis of Cmv5-Disparate Mouse Strains that Differ in Host Resistance to Murine Cytomegalovirus Infection
Source: G3 (Bethesda). 2017 Apr 26;7(6):1979–84. doi: 10.1534/g3.117.042531 (PMC5473773; doi:10.1534/g3.117.042531)
Supplement: Supplementary file 2 [file 1979FileS2.zip › Supplemental File/C57L_UVA VEP.csv]

Chr	Pos	Allele	Consequence	Impact	Symbol
1	6848980	T	missense_variant	MODERATE	St18
1	6848980	T	missense_variant	MODERATE	St18
1	6848980	T	missense_variant	MODERATE	St18
1	6848980	T	missense_variant	MODERATE	St18
1	6848980	T	missense_variant	MODERATE	St18
1	6848980	T	missense_variant	MODERATE	St18
1	8682000	A	missense_variant,NMD_transcript_variant	MODERATE	Sntg1
1	9545654	A	missense_variant	MODERATE	Rrs1
1	9545663	T	missense_variant	MODERATE	Rrs1
1	9545666	T	missense_variant	MODERATE	Rrs1
1	9545668	A	missense_variant	MODERATE	Rrs1
1	9545674	T	missense_variant	MODERATE	Rrs1
1	9545684	T	missense_variant	MODERATE	Rrs1
1	9545693	T	missense_variant	MODERATE	Rrs1
1	9545762	A	missense_variant	MODERATE	Rrs1
1	9545767	A	missense_variant	MODERATE	Rrs1
1	9545801	A	missense_variant	MODERATE	Rrs1
1	9545840	A	missense_variant	MODERATE	Rrs1
1	9545860	A	missense_variant	MODERATE	Rrs1
1	9545875	C	missense_variant	MODERATE	Rrs1
1	9545876	T	missense_variant	MODERATE	Rrs1
1	9545894	T	missense_variant	MODERATE	Rrs1
1	9545925	A	missense_variant	MODERATE	Rrs1
1	9545951	T	missense_variant	MODERATE	Rrs1
1	9545992	G	missense_variant	MODERATE	Rrs1
1	9546103	-	frameshift_variant	HIGH	Rrs1
1	9546196	A	missense_variant	MODERATE	Rrs1
1	9546215	T	missense_variant	MODERATE	Rrs1
1	9546223	T	missense_variant	MODERATE	Rrs1
1	9546259	T	missense_variant	MODERATE	Rrs1
1	9546268	T	missense_variant	MODERATE	Rrs1
1	9546313	A	missense_variant	MODERATE	Rrs1
1	9546338	A	missense_variant	MODERATE	Rrs1
1	9546341	T	missense_variant	MODERATE	Rrs1
1	9546377	T	missense_variant	MODERATE	Rrs1
1	9546452	A	missense_variant	MODERATE	Rrs1
1	9546478	T	missense_variant	MODERATE	Rrs1
1	9546533	A	missense_variant	MODERATE	Rrs1
1	9546550	A	missense_variant	MODERATE	Rrs1
1	9546556	A	missense_variant	MODERATE	Rrs1
1	9546572	G	missense_variant	MODERATE	Rrs1
1	9553377	T	missense_variant,NMD_transcript_variant	MODERATE	Adhfe1
1	9553377	T	missense_variant	MODERATE	Adhfe1
1	9553623	T	splice_region_variant,synonymous_variant,NMD_transcript_variant	LOW	Adhfe1
1	9553623	T	splice_region_variant,synonymous_variant	LOW	Adhfe1
1	9724699	G	missense_variant	MODERATE	Vcpip1
1	9932176	A	missense_variant	MODERATE	Mcmdc2
1	9932176	A	missense_variant	MODERATE	Mcmdc2
1	9932176	A	missense_variant,NMD_transcript_variant	MODERATE	Mcmdc2
1	9932176	A	missense_variant	MODERATE	Mcmdc2
1	9940386	G	missense_variant	MODERATE	Mcmdc2
1	9940386	G	missense_variant	MODERATE	Mcmdc2
1	9940386	G	missense_variant	MODERATE	Mcmdc2
1	9940917	T	frameshift_variant	HIGH	Mcmdc2
1	9978944	T	missense_variant,NMD_transcript_variant	MODERATE	Ppp1r42
1	9978944	T	missense_variant	MODERATE	Ppp1r42
1	9978944	T	missense_variant	MODERATE	Ppp1r42
1	9978944	T	missense_variant	MODERATE	Ppp1r42
1	10034088	C	missense_variant	MODERATE	Cops5
1	10034088	C	missense_variant	MODERATE	Cops5
1	10034088	C	missense_variant,NMD_transcript_variant	MODERATE	Cops5
1	10035045	T	missense_variant	MODERATE	Cops5
1	10035045	T	missense_variant	MODERATE	Cops5
1	10035045	T	missense_variant,NMD_transcript_variant	MODERATE	Cops5
1	10035048	T	missense_variant	MODERATE	Cops5
1	10035048	T	missense_variant	MODERATE	Cops5
1	10035048	T	missense_variant,NMD_transcript_variant	MODERATE	Cops5
1	10037784	G	missense_variant	MODERATE	Cops5
1	10037784	G	missense_variant,NMD_transcript_variant	MODERATE	Cops5
1	11170680	G	missense_variant	MODERATE	Prex2
1	11265732	T	missense_variant	MODERATE	Prex2
1	11265732	T	missense_variant,NMD_transcript_variant	MODERATE	Prex2
1	11588478	-	frameshift_variant	HIGH	A830018L16Rik
1	11588478	-	frameshift_variant,NMD_transcript_variant	HIGH	A830018L16Rik
1	11588478	-	frameshift_variant	HIGH	A830018L16Rik
1	11588478	-	frameshift_variant	HIGH	A830018L16Rik
1	11588478	-	frameshift_variant	HIGH	A830018L16Rik
1	11588478	-	frameshift_variant	HIGH	A830018L16Rik
1	11588478	-	frameshift_variant	HIGH	A830018L16Rik
1	12881147	A	missense_variant	MODERATE	Slco5a1
1	12881209	-	inframe_deletion	MODERATE	Slco5a1
1	13122474	T	missense_variant	MODERATE	Prdm14
1	13125649	T	missense_variant	MODERATE	Prdm14
1	13700937	A	missense_variant	MODERATE	Xkr9
1	15710459	A	missense_variant	MODERATE	Kcnb2
1	15710459	A	missense_variant	MODERATE	Kcnb2
1	15819010	A	missense_variant	MODERATE	Terf1
1	15819010	A	missense_variant	MODERATE	Terf1
1	15819055	A	missense_variant	MODERATE	Terf1
1	15819055	A	missense_variant	MODERATE	Terf1
1	15819070	G	missense_variant	MODERATE	Terf1
1	15819070	G	missense_variant	MODERATE	Terf1
1	15819757	G	missense_variant	MODERATE	Terf1
1	15819757	G	missense_variant	MODERATE	Terf1
1	15831564	T	splice_region_variant,synonymous_variant	LOW	Terf1
1	15831564	T	splice_region_variant,synonymous_variant	LOW	Terf1
1	15833438	A	missense_variant	MODERATE	Terf1
1	15833438	A	missense_variant	MODERATE	Terf1
1	15833442	T	missense_variant	MODERATE	Terf1
1	15833442	T	missense_variant	MODERATE	Terf1
1	15892510	T	missense_variant	MODERATE	Sbspon
1	17145545	G	missense_variant,NMD_transcript_variant	MODERATE	Gdap1
1	17145545	G	missense_variant	MODERATE	Gdap1
1	17602652	T	missense_variant	MODERATE	Pi15
1	19234346	A	frameshift_variant,stop_retained_variant	HIGH	Tfap2b
1	19234346	A	frameshift_variant,stop_retained_variant	HIGH	Tfap2b
1	20058321	T	missense_variant	MODERATE	Pkhd1
1	20058333	C	missense_variant	MODERATE	Pkhd1
1	20058600	C	missense_variant	MODERATE	Pkhd1
1	20058611	C	missense_variant	MODERATE	Pkhd1
1	20200552	T	missense_variant	MODERATE	Pkhd1
1	20209281	T	missense_variant	MODERATE	Pkhd1
1	20209301	A	missense_variant	MODERATE	Pkhd1
1	20350460	T	missense_variant	MODERATE	Pkhd1
1	20358889	T	missense_variant	MODERATE	Pkhd1
1	20509040	T	missense_variant	MODERATE	Pkhd1
1	20520157	C	missense_variant	MODERATE	Pkhd1
1	20522979	C	missense_variant	MODERATE	Pkhd1
1	20523048	T	missense_variant	MODERATE	Pkhd1
1	20523125	A	missense_variant	MODERATE	Pkhd1
1	20523440	T	missense_variant	MODERATE	Pkhd1
1	20523851	A	missense_variant	MODERATE	Pkhd1
1	20524097	G	missense_variant	MODERATE	Pkhd1
1	20524250	T	missense_variant	MODERATE	Pkhd1
1	20534578	G	missense_variant	MODERATE	Pkhd1
1	20537401	A	missense_variant	MODERATE	Pkhd1
1	20547347	T	missense_variant	MODERATE	Pkhd1
1	20553472	T	missense_variant	MODERATE	Pkhd1
1	20558674	A	missense_variant	MODERATE	Pkhd1
1	20558708	G	missense_variant	MODERATE	Pkhd1
1	20559437	T	missense_variant	MODERATE	Pkhd1
1	20559475	T	missense_variant	MODERATE	Pkhd1
1	20562376	G	missense_variant	MODERATE	Pkhd1
1	20562472	A	missense_variant	MODERATE	Pkhd1
1	20563652	C	missense_variant	MODERATE	Pkhd1
1	20613452	T	missense_variant	MODERATE	Pkhd1
1	20934969	G	missense_variant	MODERATE	Paqr8
1	20934969	G	missense_variant	MODERATE	Paqr8
1	20934969	G	missense_variant	MODERATE	Paqr8
1	20934969	G	missense_variant	MODERATE	Paqr8
1	20935152	C	missense_variant	MODERATE	Paqr8
1	20935152	C	missense_variant	MODERATE	Paqr8
1	20935152	C	missense_variant	MODERATE	Paqr8
1	20935152	C	missense_variant	MODERATE	Paqr8
1	20935638	T	missense_variant	MODERATE	Paqr8
1	20935638	T	missense_variant	MODERATE	Paqr8
1	20935638	T	missense_variant	MODERATE	Paqr8
1	20935638	T	missense_variant	MODERATE	Paqr8
1	21350263	G	missense_variant	MODERATE	Khdc1a
1	25420647	T	missense_variant	MODERATE	Adgrb3
1	25420647	T	missense_variant	MODERATE	Adgrb3
1	25420647	T	missense_variant	MODERATE	Adgrb3
1	25420647	T	missense_variant	MODERATE	Adgrb3
1	26683991	T	missense_variant	MODERATE	4931408C20Rik
1	26687400	T	missense_variant	MODERATE	4931408C20Rik
1	28776317	T	missense_variant	MODERATE	Gm597
1	28776782	C	missense_variant	MODERATE	Gm597
1	28777184	G	missense_variant	MODERATE	Gm597
1	28777286	G	missense_variant	MODERATE	Gm597
1	28777292	T	missense_variant	MODERATE	Gm597
1	28777678	T	missense_variant	MODERATE	Gm597
1	28778246	T	missense_variant	MODERATE	Gm597
1	30805025	-	inframe_deletion	MODERATE	Phf3
1	30805025	-	inframe_deletion	MODERATE	Phf3
1	30816468	A	splice_region_variant,synonymous_variant	LOW	Phf3
1	30816468	A	splice_region_variant,synonymous_variant	LOW	Phf3
1	30821170	C	missense_variant	MODERATE	Phf3
1	30821170	C	missense_variant	MODERATE	Phf3
1	30830434	T	missense_variant	MODERATE	Phf3
1	30830434	T	missense_variant	MODERATE	Phf3
1	30830773	T	missense_variant	MODERATE	Phf3
1	30830773	T	missense_variant	MODERATE	Phf3
1	32333767	C	missense_variant	MODERATE	Khdrbs2
1	32545670	C	missense_variant	MODERATE	Gm5415
1	33739273	G	missense_variant	MODERATE	Rab23
1	33739273	G	missense_variant	MODERATE	Rab23
1	38996207	T	missense_variant	MODERATE	Pdcl3
1	51181826	G	missense_variant	MODERATE	Tmeff2
1	59516487	A	missense_variant	MODERATE	Gm973
1	59549945	G	missense_variant	MODERATE	Gm973
1	59558092	A	missense_variant	MODERATE	Gm973
1	59558194	C	missense_variant	MODERATE	Gm973
1	59558220	T	missense_variant	MODERATE	Gm973
1	59607743	A	missense_variant	MODERATE	Gm973
1	59630103	T	missense_variant	MODERATE	Gm973
1	59630259	C	missense_variant	MODERATE	Gm973
1	59632229	C	missense_variant	MODERATE	Gm973
1	59632229	C	missense_variant	MODERATE	Gm973
1	59632403	G	missense_variant	MODERATE	Gm973
1	59632403	G	missense_variant	MODERATE	Gm973
1	59634254	A	missense_variant	MODERATE	Gm973
1	59706714	G	missense_variant	MODERATE	Nop58
1	59706714	G	missense_variant	MODERATE	Nop58
1	59706714	G	missense_variant	MODERATE	Nop58
1	59851246	A	missense_variant	MODERATE	Bmpr2
1	59867660	C	missense_variant	MODERATE	Bmpr2
1	59868385	G	missense_variant	MODERATE	Bmpr2
1	59949161	G	missense_variant	MODERATE	Fam117b
1	60078184	C	missense_variant	MODERATE	Wdr12
1	60078184	C	missense_variant	MODERATE	Wdr12
1	60078184	C	missense_variant	MODERATE	Wdr12
1	60108136	A	missense_variant	MODERATE	Carf
1	60108136	A	missense_variant	MODERATE	Carf
1	60108136	A	missense_variant,NMD_transcript_variant	MODERATE	Carf
1	60108136	A	missense_variant	MODERATE	Carf
1	60108136	A	missense_variant,NMD_transcript_variant	MODERATE	Carf
1	60109377	A	missense_variant	MODERATE	Carf
1	60109377	A	missense_variant	MODERATE	Carf
1	60109377	A	missense_variant	MODERATE	Carf
1	60109377	A	missense_variant,NMD_transcript_variant	MODERATE	Carf
1	60109377	A	missense_variant	MODERATE	Carf
1	60109377	A	missense_variant,NMD_transcript_variant	MODERATE	Carf
1	60139321	G	missense_variant	MODERATE	Carf
1	60139321	G	missense_variant	MODERATE	Carf
1	60139321	G	missense_variant	MODERATE	Carf
1	60147427	T	missense_variant	MODERATE	Carf
1	60147427	T	missense_variant	MODERATE	Carf
1	60147427	T	missense_variant	MODERATE	Carf
1	60147440	T	missense_variant	MODERATE	Carf
1	60147440	T	missense_variant	MODERATE	Carf
1	60147440	T	missense_variant	MODERATE	Carf
1	60147965	C	missense_variant	MODERATE	Carf
1	60147965	C	missense_variant	MODERATE	Carf
1	60147965	C	missense_variant	MODERATE	Carf
1	60260716	A	missense_variant,NMD_transcript_variant	MODERATE	Nbeal1
1	60260716	A	missense_variant	MODERATE	Nbeal1
1	60260716	A	missense_variant	MODERATE	Nbeal1
1	60319729	C	missense_variant	MODERATE	Nbeal1
1	60329343	T	missense_variant	MODERATE	Nbeal1
1	60354598	G	missense_variant	MODERATE	Cyp20a1
1	60354642	G	missense_variant	MODERATE	Cyp20a1
1	60376099	T	missense_variant	MODERATE	Cyp20a1
1	62637853	A	missense_variant	MODERATE	Pard3b
1	62637853	A	missense_variant	MODERATE	Pard3b
1	62637853	A	missense_variant	MODERATE	Pard3b
1	63151632	G	missense_variant	MODERATE	Ndufs1
1	63151632	G	missense_variant	MODERATE	Ndufs1
1	63151632	G	missense_variant	MODERATE	Ndufs1
1	63623085	G	missense_variant	MODERATE	Dytn
1	63633753	G	missense_variant	MODERATE	Dytn
1	63661245	C	missense_variant	MODERATE	Dytn
1	63664810	T	missense_variant	MODERATE	Dytn
1	64937781	-	inframe_deletion,NMD_transcript_variant	MODERATE	Plekhm3
1	64937781	-	inframe_deletion	MODERATE	Plekhm3
1	65050868	T	missense_variant	MODERATE	Cryge
1	65063157	C	missense_variant	MODERATE	Crygd
1	65063157	C	missense_variant	MODERATE	Crygd
1	65071663	T	missense_variant	MODERATE	Crygc
1	65071663	T	missense_variant	MODERATE	Crygc
1	65071699	T	missense_variant	MODERATE	Crygc
1	65071699	T	missense_variant	MODERATE	Crygc
1	65071716	T	missense_variant	MODERATE	Crygc
1	65071716	T	missense_variant	MODERATE	Crygc
1	65071727	T	missense_variant	MODERATE	Crygc
1	65071727	T	missense_variant	MODERATE	Crygc
1	65081929	G	missense_variant	MODERATE	Crygb
1	65246347	T	missense_variant	MODERATE	Pikfyve
1	65246347	T	missense_variant	MODERATE	Pikfyve
1	65926877	G	missense_variant	MODERATE	Crygf
1	65926877	G	missense_variant	MODERATE	Crygf
1	65928211	A	missense_variant	MODERATE	Crygf
1	66399472	T	missense_variant	MODERATE	Map2
1	66399472	T	missense_variant	MODERATE	Map2
1	66399472	T	missense_variant	MODERATE	Map2
1	66399472	T	missense_variant	MODERATE	Map2
1	66399472	T	missense_variant	MODERATE	Map2
1	66399472	T	missense_variant	MODERATE	Map2
1	66399472	T	missense_variant	MODERATE	Map2
1	66399472	T	missense_variant	MODERATE	Map2
1	66399472	T	missense_variant	MODERATE	Map2
1	66399472	T	missense_variant	MODERATE	Map2
1	66412466	A	missense_variant	MODERATE	Map2
1	66412466	A	missense_variant	MODERATE	Map2
1	66412466	A	missense_variant	MODERATE	Map2
1	66412466	A	missense_variant	MODERATE	Map2
1	66413315	G	missense_variant	MODERATE	Map2
1	66413315	G	missense_variant	MODERATE	Map2
1	66413315	G	missense_variant	MODERATE	Map2
1	66413329	G	missense_variant	MODERATE	Map2
1	66413329	G	missense_variant	MODERATE	Map2
1	66413329	G	missense_variant	MODERATE	Map2
1	66413883	G	missense_variant	MODERATE	Map2
1	66413883	G	missense_variant	MODERATE	Map2
1	66414791	G	missense_variant	MODERATE	Map2
1	66414912	C	missense_variant	MODERATE	Map2
1	66695563	G	missense_variant	MODERATE	Unc80
1	66695563	G	missense_variant	MODERATE	Unc80
1	66720913	C	missense_variant	MODERATE	Kansl1l
1	66720913	C	missense_variant	MODERATE	Kansl1l
1	66721870	C	missense_variant	MODERATE	Kansl1l
1	66721870	C	missense_variant	MODERATE	Kansl1l
1	66801485	C	missense_variant	MODERATE	Kansl1l
1	66801485	C	missense_variant	MODERATE	Kansl1l
1	66801656	T	missense_variant	MODERATE	Kansl1l
1	66801656	T	missense_variant	MODERATE	Kansl1l
1	66857493	C	missense_variant	MODERATE	Acadl
1	67180089	C	missense_variant	MODERATE	Cps1
1	68071612	C	missense_variant	MODERATE	Erbb4
1	68071612	C	missense_variant	MODERATE	Erbb4
1	72585865	T	missense_variant	MODERATE	Smarcal1
1	72585865	T	missense_variant	MODERATE	Smarcal1
1	72585865	T	missense_variant	MODERATE	Smarcal1
1	72585865	T	missense_variant	MODERATE	Smarcal1
1	72586009	G	missense_variant	MODERATE	Smarcal1
1	72586009	G	missense_variant	MODERATE	Smarcal1
1	72586116	C	missense_variant	MODERATE	Smarcal1
1	72586116	C	missense_variant	MODERATE	Smarcal1
1	72586225	C	missense_variant	MODERATE	Smarcal1
1	72586225	C	missense_variant	MODERATE	Smarcal1
1	72626479	T	missense_variant	MODERATE	Smarcal1
1	72626479	T	missense_variant	MODERATE	Smarcal1
1	74127901	C	missense_variant	MODERATE	Rufy4
1	74129732	C	missense_variant	MODERATE	Rufy4
1	74129732	C	missense_variant	MODERATE	Rufy4
1	74380211	G	missense_variant	MODERATE	Slc11a1
1	74380211	G	missense_variant	MODERATE	Slc11a1
1	74479703	T	missense_variant	MODERATE	Usp37
1	74479703	T	missense_variant	MODERATE	Usp37
1	75316628	A	splice_region_variant,synonymous_variant	LOW	Dnpep
1	75316628	A	splice_region_variant,synonymous_variant	LOW	Dnpep
1	75316628	A	splice_region_variant,synonymous_variant	LOW	Dnpep
1	75316628	A	splice_region_variant,synonymous_variant	LOW	Dnpep
1	75316628	A	splice_region_variant,synonymous_variant	LOW	Dnpep
1	75316628	A	splice_region_variant,synonymous_variant	LOW	Dnpep
1	75316628	A	splice_region_variant,synonymous_variant	LOW	Dnpep
1	75316628	A	splice_region_variant,synonymous_variant	LOW	Dnpep
1	75316628	A	splice_region_variant,synonymous_variant	LOW	Dnpep
1	75316628	A	splice_region_variant,synonymous_variant	LOW	Dnpep
1	75316628	A	splice_region_variant,synonymous_variant	LOW	Dnpep
1	75406615	G	missense_variant	MODERATE	Speg
1	75406615	G	missense_variant	MODERATE	Speg
1	75421855	G	missense_variant	MODERATE	Speg
1	75421855	G	missense_variant	MODERATE	Speg
1	75472884	G	missense_variant	MODERATE	Asic4
1	75472884	G	missense_variant	MODERATE	Asic4
1	75486756	A	missense_variant	MODERATE	Obsl1
1	75491230	C	missense_variant	MODERATE	Obsl1
1	75491230	C	missense_variant	MODERATE	Obsl1
1	75491230	C	missense_variant	MODERATE	Obsl1
1	75493878	A	missense_variant	MODERATE	Obsl1
1	75493878	A	missense_variant	MODERATE	Obsl1
1	75498183	C	missense_variant	MODERATE	Obsl1
1	75498183	C	missense_variant	MODERATE	Obsl1
1	75498183	C	missense_variant	MODERATE	Obsl1
1	75529223	GGAGGA	inframe_insertion	MODERATE	Stk11ip
1	75529223	GGAGGA	inframe_insertion	MODERATE	Stk11ip
1	78469252	C	splice_region_variant,synonymous_variant	LOW	Farsb
1	78469252	C	splice_region_variant,synonymous_variant	LOW	Farsb
1	78469252	C	splice_region_variant,synonymous_variant	LOW	Farsb
1	78522692	T	splice_region_variant,synonymous_variant	LOW	Mogat1
1	78664579	C	missense_variant	MODERATE	Utp14b
1	78664579	C	missense_variant	MODERATE	Utp14b
1	78665012	A	missense_variant	MODERATE	Utp14b
1	78665012	A	missense_variant	MODERATE	Utp14b
1	78665964	A	missense_variant	MODERATE	Utp14b
1	78665964	A	missense_variant	MODERATE	Utp14b
1	78666128	A	missense_variant	MODERATE	Utp14b
1	78666128	A	missense_variant	MODERATE	Utp14b
1	78818130	-	frameshift_variant	HIGH	Kcne4
1	78818132	T	missense_variant	MODERATE	Kcne4
1	79435347	T	missense_variant	MODERATE	Scg2
1	79435347	T	missense_variant	MODERATE	Scg2
1	79436117	A	missense_variant	MODERATE	Scg2
1	79436117	A	missense_variant	MODERATE	Scg2
1	79436133	A	missense_variant	MODERATE	Scg2
1	79436133	A	missense_variant	MODERATE	Scg2
1	79778151	A	missense_variant	MODERATE	Mrpl44
1	79779536	C	missense_variant	MODERATE	Mrpl44
1	79779584	G	missense_variant	MODERATE	Mrpl44
1	80200068	T	missense_variant	MODERATE	Fam124b
1	80200543	C	missense_variant	MODERATE	Fam124b
1	80213063	C	missense_variant	MODERATE	Fam124b
1	80283749	G	missense_variant	MODERATE	Cul3
1	80283749	G	missense_variant	MODERATE	Cul3
1	80503662	T	missense_variant	MODERATE	Dock10
1	80503877	A	missense_variant	MODERATE	Dock10
1	80523970	C	splice_region_variant,synonymous_variant	LOW	Dock10
1	80523970	C	splice_region_variant,synonymous_variant	LOW	Dock10
1	80523970	C	splice_region_variant,synonymous_variant	LOW	Dock10
1	80523970	C	splice_region_variant,synonymous_variant	LOW	Dock10
1	80523970	C	splice_region_variant,synonymous_variant	LOW	Dock10
1	80532447	T	missense_variant	MODERATE	Dock10
1	80532447	T	missense_variant	MODERATE	Dock10
1	80532447	T	missense_variant	MODERATE	Dock10
1	80532447	T	missense_variant	MODERATE	Dock10
1	80574223	T	missense_variant	MODERATE	Dock10
1	80574223	T	missense_variant	MODERATE	Dock10
1	80574223	T	missense_variant	MODERATE	Dock10
1	80574223	T	missense_variant	MODERATE	Dock10
1	80592647	A	missense_variant	MODERATE	Dock10
1	80592647	A	missense_variant	MODERATE	Dock10
1	80592647	A	missense_variant	MODERATE	Dock10
1	80592647	A	missense_variant	MODERATE	Dock10
1	80592647	A	missense_variant	MODERATE	Dock10
1	80592647	A	missense_variant	MODERATE	Dock10
1	80592810	T	missense_variant	MODERATE	Dock10
1	80592810	T	missense_variant	MODERATE	Dock10
1	80592810	T	missense_variant	MODERATE	Dock10
1	80592810	T	missense_variant	MODERATE	Dock10
1	80592810	T	missense_variant	MODERATE	Dock10
1	80592810	T	missense_variant	MODERATE	Dock10
1	80664648	C	missense_variant	MODERATE	Dock10
1	81269388	G	missense_variant	MODERATE	Nyap2
1	85088794	A	missense_variant	MODERATE	A530032D15Rik
1	85099620	A	missense_variant	MODERATE	A530032D15Rik
1	85099620	A	missense_variant	MODERATE	A530032D15Rik
1	85099620	A	missense_variant	MODERATE	A530032D15Rik
1	85112482	A	missense_variant	MODERATE	C130026I21Rik
1	85112482	A	missense_variant	MODERATE	C130026I21Rik
1	85112557	C	missense_variant	MODERATE	C130026I21Rik
1	85112557	C	missense_variant	MODERATE	C130026I21Rik
1	85112566	-	frameshift_variant	HIGH	C130026I21Rik
1	85112566	-	frameshift_variant	HIGH	C130026I21Rik
1	85112576	C	missense_variant	MODERATE	C130026I21Rik
1	85112576	C	missense_variant	MODERATE	C130026I21Rik
1	85246950	A	missense_variant	MODERATE	C130026I21Rik
1	85246950	A	missense_variant	MODERATE	C130026I21Rik
1	85247131	C	missense_variant	MODERATE	C130026I21Rik
1	85247131	C	missense_variant	MODERATE	C130026I21Rik
1	85261860	A	missense_variant	MODERATE	C130026I21Rik
1	85270052	C	missense_variant	MODERATE	C130026I21Rik
1	85270052	C	missense_variant	MODERATE	C130026I21Rik
1	85270052	C	missense_variant	MODERATE	C130026I21Rik
1	85270052	C	missense_variant	MODERATE	C130026I21Rik
1	85577036	C	missense_variant	MODERATE	G530012D18Rik
1	85577087	A	missense_variant	MODERATE	G530012D18Rik
1	85577130	-	frameshift_variant	HIGH	G530012D18Rik
1	85577165	G	missense_variant	MODERATE	G530012D18Rik
1	85577202	C	missense_variant	MODERATE	G530012D18Rik
1	85577204	G	missense_variant	MODERATE	G530012D18Rik
1	85577220	C	missense_variant	MODERATE	G530012D18Rik
1	85577222	-	frameshift_variant	HIGH	G530012D18Rik
1	85577249	T	missense_variant	MODERATE	G530012D18Rik
1	85577269	G	missense_variant	MODERATE	G530012D18Rik
1	85579191	C	missense_variant	MODERATE	Sp110
1	85579197	T	missense_variant,splice_region_variant	MODERATE	Sp110
1	85584926	T	missense_variant	MODERATE	Sp110
1	85584939	C	missense_variant	MODERATE	Sp110
1	85587490	AC	frameshift_variant	HIGH	Sp110
1	85587492	T	missense_variant	MODERATE	Sp110
1	85587494	T	missense_variant	MODERATE	Sp110
1	85591555	G	missense_variant	MODERATE	Sp110
1	85591619	T	missense_variant	MODERATE	Sp110
1	85601172	A	missense_variant	MODERATE	Sp140
1	85610758	G	missense_variant	MODERATE	Sp140
1	85610766	C	missense_variant	MODERATE	Sp140
1	85610824	A	missense_variant	MODERATE	Sp140
1	85610882	T	missense_variant	MODERATE	Sp140
1	85610882	T	missense_variant	MODERATE	Sp140
1	85615212	G	missense_variant	MODERATE	Sp140
1	85615212	G	missense_variant	MODERATE	Sp140
1	85621656	G	missense_variant,splice_region_variant	MODERATE	Sp140
1	85621656	G	missense_variant,splice_region_variant	MODERATE	Sp140
1	85621672	A	missense_variant	MODERATE	Sp140
1	85621672	A	missense_variant	MODERATE	Sp140
1	85621696	G	missense_variant	MODERATE	Sp140
1	85621696	G	missense_variant	MODERATE	Sp140
1	85621706	T	missense_variant,splice_region_variant	MODERATE	Sp140
1	85621706	T	missense_variant,splice_region_variant	MODERATE	Sp140
1	85626133	A	missense_variant	MODERATE	Sp140
1	85626133	A	missense_variant	MODERATE	Sp140
1	85626165	T	missense_variant,splice_region_variant	MODERATE	Sp140
1	85626165	T	missense_variant,splice_region_variant	MODERATE	Sp140
1	85907565	C	missense_variant	MODERATE	Itm2c
1	85907565	C	missense_variant	MODERATE	Itm2c
1	85929029	T	missense_variant	MODERATE	4933407L21Rik
1	85929029	T	missense_variant	MODERATE	4933407L21Rik
1	85940912	G	missense_variant	MODERATE	Gpr55
1	85941587	C	missense_variant	MODERATE	Gpr55
1	85941592	G	missense_variant	MODERATE	Gpr55
1	85941801	A	missense_variant	MODERATE	Gpr55
1	86024504	C	frameshift_variant	HIGH	Spata3
1	86024504	C	frameshift_variant	HIGH	Spata3
1	86160088	T	missense_variant	MODERATE	Armc9
1	86160088	T	missense_variant	MODERATE	Armc9
1	86160088	T	missense_variant	MODERATE	Armc9
1	86160088	T	missense_variant	MODERATE	Armc9
1	86257286	A	missense_variant,NMD_transcript_variant	MODERATE	Armc9
1	86306217	G	missense_variant	MODERATE	B3gnt7
1	86426419	T	missense_variant	MODERATE	1700019O17Rik
1	86426587	G	missense_variant	MODERATE	1700019O17Rik
1	86426702	T	missense_variant	MODERATE	1700019O17Rik
1	86426705	C	missense_variant	MODERATE	1700019O17Rik
1	86426815	T	missense_variant	MODERATE	1700019O17Rik
1	86427023	C	missense_variant	MODERATE	1700019O17Rik
1	86427266	C	missense_variant	MODERATE	1700019O17Rik
1	86427298	A	missense_variant	MODERATE	1700019O17Rik
1	86427362	T	missense_variant	MODERATE	1700019O17Rik
1	86587431	C	missense_variant	MODERATE	Cops7b
1	86596781	C	missense_variant	MODERATE	Cops7b
1	86596781	C	missense_variant	MODERATE	Cops7b
1	86821319	C	missense_variant	MODERATE	Dis3l2
1	86821319	C	missense_variant	MODERATE	Dis3l2
1	86959838	A	missense_variant	MODERATE	Dis3l2
1	86959838	A	missense_variant	MODERATE	Dis3l2
1	86990191	T	missense_variant	MODERATE	Dis3l2
1	86990191	T	missense_variant	MODERATE	Dis3l2
1	87098687	-	inframe_deletion	MODERATE	Alpi
1	87127667	A	missense_variant	MODERATE	Akp3
1	87150902	A	splice_region_variant,synonymous_variant	LOW	Ecel1
1	87150902	A	splice_region_variant,synonymous_variant	LOW	Ecel1
1	87150902	A	splice_region_variant,synonymous_variant	LOW	Ecel1
1	87152854	A	missense_variant	MODERATE	Ecel1
1	87152854	A	missense_variant	MODERATE	Ecel1
1	87152854	A	missense_variant	MODERATE	Ecel1
1	87153384	C	missense_variant	MODERATE	Ecel1
1	87153384	C	missense_variant	MODERATE	Ecel1
1	87153384	C	missense_variant	MODERATE	Ecel1
1	87188130	C	missense_variant	MODERATE	Prss56
1	87205848	T	missense_variant	MODERATE	Chrng
1	87205848	T	missense_variant	MODERATE	Chrng
1	87206308	G	missense_variant	MODERATE	Chrng
1	87207535	A	missense_variant	MODERATE	Chrng
1	87207535	A	missense_variant	MODERATE	Chrng
1	87207535	A	missense_variant	MODERATE	Chrng
1	87540708	A	missense_variant	MODERATE	Ngef
1	87986124	A	missense_variant	MODERATE	Usp40
1	87986124	A	missense_variant	MODERATE	Usp40
1	87997904	G	missense_variant	MODERATE	Usp40
1	87997904	G	missense_variant	MODERATE	Usp40
1	88055558	A	missense_variant	MODERATE	Ugt1a10
1	88055558	A	missense_variant	MODERATE	Ugt1a10
1	88055558	A	missense_variant	MODERATE	Ugt1a10
1	88055569	A	missense_variant	MODERATE	Ugt1a10
1	88055569	A	missense_variant	MODERATE	Ugt1a10
1	88055569	A	missense_variant	MODERATE	Ugt1a10
1	88055582	G	missense_variant	MODERATE	Ugt1a10
1	88055582	G	missense_variant	MODERATE	Ugt1a10
1	88055582	G	missense_variant	MODERATE	Ugt1a10
1	88055614	A	missense_variant	MODERATE	Ugt1a10
1	88055614	A	missense_variant	MODERATE	Ugt1a10
1	88055614	A	missense_variant	MODERATE	Ugt1a10
1	88055742	G	missense_variant	MODERATE	Ugt1a10
1	88055819	G	missense_variant	MODERATE	Ugt1a10
1	88055824	A	missense_variant	MODERATE	Ugt1a10
1	88055825	C	missense_variant	MODERATE	Ugt1a10
1	88055827	G	missense_variant	MODERATE	Ugt1a10
1	88055835	C	missense_variant	MODERATE	Ugt1a10
1	88055841	A	missense_variant	MODERATE	Ugt1a10
1	88055850	G	missense_variant	MODERATE	Ugt1a10
1	88055852	G	missense_variant	MODERATE	Ugt1a10
1	88055917	C	missense_variant	MODERATE	Ugt1a10
1	88055932	A	missense_variant	MODERATE	Ugt1a10
1	88055948	C	missense_variant	MODERATE	Ugt1a10
1	88055950	A	missense_variant	MODERATE	Ugt1a10
1	88056242	A	missense_variant	MODERATE	Ugt1a10
1	88056308	G	missense_variant	MODERATE	Ugt1a10
1	88056308	G	missense_variant	MODERATE	Ugt1a10
1	88071245	C	missense_variant	MODERATE	Ugt1a9
1	88071365	G	missense_variant	MODERATE	Ugt1a9
1	88087996	G	missense_variant	MODERATE	Ugt1a8
1	88095157	C	missense_variant,NMD_transcript_variant	MODERATE	Ugt1a7c
1	88095157	C	missense_variant	MODERATE	Ugt1a7c
1	88095157	C	missense_variant	MODERATE	Ugt1a7c
1	88095265	A	missense_variant,NMD_transcript_variant	MODERATE	Ugt1a7c
1	88095265	A	missense_variant	MODERATE	Ugt1a7c
1	88095265	A	missense_variant	MODERATE	Ugt1a7c
1	88095272	G	missense_variant,NMD_transcript_variant	MODERATE	Ugt1a7c
1	88095272	G	missense_variant	MODERATE	Ugt1a7c
1	88095272	G	missense_variant	MODERATE	Ugt1a7c
1	88095320	G	missense_variant	MODERATE	Ugt1a7c
1	88095542	G	missense_variant	MODERATE	Ugt1a7c
1	88095806	T	missense_variant	MODERATE	Ugt1a7c
1	88095810	A	missense_variant	MODERATE	Ugt1a7c
1	88095896	C	missense_variant	MODERATE	Ugt1a7c
1	88107639	C	missense_variant	MODERATE	Ugt1a6b
1	88107639	C	missense_variant	MODERATE	Ugt1a6b
1	88107641	T	missense_variant	MODERATE	Ugt1a6b
1	88107641	T	missense_variant	MODERATE	Ugt1a6b
1	88107737	G	missense_variant	MODERATE	Ugt1a6b
1	88107737	G	missense_variant	MODERATE	Ugt1a6b
1	88107758	C	missense_variant	MODERATE	Ugt1a6b
1	88107758	C	missense_variant	MODERATE	Ugt1a6b
1	88138777	A	missense_variant	MODERATE	Ugt1a6a
1	88138777	A	missense_variant	MODERATE	Ugt1a7c
1	88138777	A	missense_variant	MODERATE	Ugt1a6a
1	88138783	G	missense_variant	MODERATE	Ugt1a6a
1	88138783	G	missense_variant	MODERATE	Ugt1a7c
1	88138783	G	missense_variant	MODERATE	Ugt1a6a
1	88138791	T	missense_variant	MODERATE	Ugt1a6a
1	88138791	T	missense_variant	MODERATE	Ugt1a7c
1	88138791	T	missense_variant	MODERATE	Ugt1a6a
1	88138838	G	missense_variant	MODERATE	Ugt1a6a
1	88138838	G	missense_variant	MODERATE	Ugt1a7c
1	88138838	G	missense_variant	MODERATE	Ugt1a6a
1	88138844	T	missense_variant	MODERATE	Ugt1a6a
1	88138844	T	missense_variant	MODERATE	Ugt1a7c
1	88138844	T	missense_variant	MODERATE	Ugt1a6a
1	88138847	G	missense_variant	MODERATE	Ugt1a6a
1	88138847	G	missense_variant	MODERATE	Ugt1a7c
1	88138847	G	missense_variant	MODERATE	Ugt1a6a
1	88166064	G	missense_variant	MODERATE	Ugt1a5
1	88212093	A	missense_variant	MODERATE	Ugt1a1
1	88212117	A	missense_variant	MODERATE	Ugt1a1
1	88212141	T	missense_variant	MODERATE	Ugt1a1
1	88212238	T	missense_variant	MODERATE	Ugt1a1
1	88212240	T	missense_variant	MODERATE	Ugt1a1
1	88212302	A	missense_variant	MODERATE	Ugt1a1
1	88212317	C	missense_variant	MODERATE	Ugt1a1
1	88212329	T	missense_variant	MODERATE	Ugt1a1
1	88212381	T	missense_variant	MODERATE	Ugt1a1
1	88212392	T	missense_variant	MODERATE	Ugt1a1
1	88212465	C	missense_variant	MODERATE	Ugt1a1
1	88212528	C	missense_variant	MODERATE	Ugt1a1
1	88212549	T	missense_variant	MODERATE	Ugt1a1
1	88212599	G	missense_variant	MODERATE	Ugt1a1
1	88212657	G	missense_variant	MODERATE	Ugt1a1
1	88212696	T	missense_variant	MODERATE	Ugt1a1
1	88212740	A	missense_variant	MODERATE	Ugt1a1
1	88212746	T	missense_variant	MODERATE	Ugt1a1
1	88212759	T	missense_variant	MODERATE	Ugt1a1
1	88212764	C	missense_variant	MODERATE	Ugt1a1
1	88212803	G	missense_variant	MODERATE	Ugt1a1
1	88212860	G	missense_variant	MODERATE	Ugt1a1
1	88215054	T	missense_variant	MODERATE	Ugt1a10
1	88215054	T	missense_variant,NMD_transcript_variant	MODERATE	Ugt1a7c
1	88215054	T	missense_variant	MODERATE	Ugt1a9
1	88215054	T	missense_variant	MODERATE	Ugt1a10
1	88215054	T	missense_variant	MODERATE	Ugt1a6a
1	88215054	T	missense_variant	MODERATE	Ugt1a7c
1	88215054	T	missense_variant	MODERATE	Ugt1a6b
1	88215054	T	missense_variant	MODERATE	Ugt1a6b
1	88215054	T	missense_variant	MODERATE	Ugt1a5
1	88215054	T	missense_variant	MODERATE	Ugt1a10
1	88215054	T	missense_variant	MODERATE	Ugt1a6a
1	88215054	T	missense_variant	MODERATE	Ugt1a8
1	88215054	T	missense_variant	MODERATE	Ugt1a7c
1	88215054	T	missense_variant	MODERATE	Ugt1a7c
1	88215054	T	missense_variant	MODERATE	Ugt1a1
1	88215054	T	missense_variant	MODERATE	Ugt1a2
1	88215054	T	missense_variant	MODERATE	Ugt1a6a
1	88215074	A	missense_variant	MODERATE	Ugt1a10
1	88215074	A	missense_variant,NMD_transcript_variant	MODERATE	Ugt1a7c
1	88215074	A	missense_variant	MODERATE	Ugt1a9
1	88215074	A	missense_variant	MODERATE	Ugt1a10
1	88215074	A	missense_variant	MODERATE	Ugt1a6a
1	88215074	A	missense_variant	MODERATE	Ugt1a7c
1	88215074	A	missense_variant	MODERATE	Ugt1a6b
1	88215074	A	missense_variant	MODERATE	Ugt1a6b
1	88215074	A	missense_variant	MODERATE	Ugt1a5
1	88215074	A	missense_variant	MODERATE	Ugt1a10
1	88215074	A	missense_variant	MODERATE	Ugt1a6a
1	88215074	A	missense_variant	MODERATE	Ugt1a8
1	88215074	A	missense_variant	MODERATE	Ugt1a7c
1	88215074	A	missense_variant	MODERATE	Ugt1a7c
1	88215074	A	missense_variant	MODERATE	Ugt1a1
1	88215074	A	missense_variant	MODERATE	Ugt1a2
1	88215074	A	missense_variant	MODERATE	Ugt1a6a
1	88215122	A	missense_variant	MODERATE	Ugt1a10
1	88215122	A	missense_variant,NMD_transcript_variant	MODERATE	Ugt1a7c
1	88215122	A	missense_variant	MODERATE	Ugt1a9
1	88215122	A	missense_variant	MODERATE	Ugt1a10
1	88215122	A	missense_variant	MODERATE	Ugt1a6a
1	88215122	A	missense_variant	MODERATE	Ugt1a7c
1	88215122	A	missense_variant	MODERATE	Ugt1a6b
1	88215122	A	missense_variant	MODERATE	Ugt1a6b
1	88215122	A	missense_variant	MODERATE	Ugt1a5
1	88215122	A	missense_variant	MODERATE	Ugt1a10
1	88215122	A	missense_variant	MODERATE	Ugt1a6a
1	88215122	A	missense_variant	MODERATE	Ugt1a8
1	88215122	A	missense_variant	MODERATE	Ugt1a7c
1	88215122	A	missense_variant	MODERATE	Ugt1a7c
1	88215122	A	missense_variant	MODERATE	Ugt1a1
1	88215122	A	missense_variant	MODERATE	Ugt1a2
1	88215122	A	missense_variant	MODERATE	Ugt1a6a
1	88215123	A	missense_variant	MODERATE	Ugt1a10
1	88215123	A	missense_variant,NMD_transcript_variant	MODERATE	Ugt1a7c
1	88215123	A	missense_variant	MODERATE	Ugt1a9
1	88215123	A	missense_variant	MODERATE	Ugt1a10
1	88215123	A	missense_variant	MODERATE	Ugt1a6a
1	88215123	A	missense_variant	MODERATE	Ugt1a7c
1	88215123	A	missense_variant	MODERATE	Ugt1a6b
1	88215123	A	missense_variant	MODERATE	Ugt1a6b
1	88215123	A	missense_variant	MODERATE	Ugt1a5
1	88215123	A	missense_variant	MODERATE	Ugt1a10
1	88215123	A	missense_variant	MODERATE	Ugt1a6a
1	88215123	A	missense_variant	MODERATE	Ugt1a8
1	88215123	A	missense_variant	MODERATE	Ugt1a7c
1	88215123	A	missense_variant	MODERATE	Ugt1a7c
1	88215123	A	missense_variant	MODERATE	Ugt1a1
1	88215123	A	missense_variant	MODERATE	Ugt1a2
1	88215123	A	missense_variant	MODERATE	Ugt1a6a
1	88215175	A	splice_region_variant,synonymous_variant	LOW	Ugt1a10
1	88215175	A	splice_region_variant,synonymous_variant,NMD_transcript_variant	LOW	Ugt1a7c
1	88215175	A	splice_region_variant,synonymous_variant	LOW	Ugt1a9
1	88215175	A	splice_region_variant,synonymous_variant	LOW	Ugt1a10
1	88215175	A	splice_region_variant,synonymous_variant	LOW	Ugt1a6a
1	88215175	A	splice_region_variant,synonymous_variant	LOW	Ugt1a7c
1	88215175	A	splice_region_variant,synonymous_variant	LOW	Ugt1a6b
1	88215175	A	splice_region_variant,synonymous_variant	LOW	Ugt1a6b
1	88215175	A	splice_region_variant,synonymous_variant	LOW	Ugt1a5
1	88215175	A	splice_region_variant,synonymous_variant	LOW	Ugt1a10
1	88215175	A	splice_region_variant,synonymous_variant	LOW	Ugt1a6a
1	88215175	A	splice_region_variant,synonymous_variant	LOW	Ugt1a8
1	88215175	A	splice_region_variant,synonymous_variant	LOW	Ugt1a7c
1	88215175	A	splice_region_variant,synonymous_variant	LOW	Ugt1a7c
1	88215175	A	splice_region_variant,synonymous_variant	LOW	Ugt1a1
1	88215175	A	splice_region_variant,synonymous_variant	LOW	Ugt1a2
1	88215175	A	splice_region_variant,synonymous_variant	LOW	Ugt1a6a
1	88215795	T	missense_variant,splice_region_variant	MODERATE	Ugt1a10
1	88215795	T	missense_variant,splice_region_variant	MODERATE	Ugt1a9
1	88215795	T	missense_variant,splice_region_variant	MODERATE	Ugt1a10
1	88215795	T	missense_variant,splice_region_variant	MODERATE	Ugt1a6a
1	88215795	T	missense_variant,splice_region_variant	MODERATE	Ugt1a7c
1	88215795	T	missense_variant,splice_region_variant	MODERATE	Ugt1a6b
1	88215795	T	missense_variant,splice_region_variant	MODERATE	Ugt1a6b
1	88215795	T	missense_variant,splice_region_variant	MODERATE	Ugt1a5
1	88215795	T	missense_variant,splice_region_variant	MODERATE	Ugt1a10
1	88215795	T	missense_variant,splice_region_variant	MODERATE	Ugt1a6a
1	88215795	T	missense_variant,splice_region_variant	MODERATE	Ugt1a8
1	88215795	T	missense_variant,splice_region_variant	MODERATE	Ugt1a7c
1	88215795	T	missense_variant,splice_region_variant	MODERATE	Ugt1a7c
1	88215795	T	missense_variant,splice_region_variant	MODERATE	Ugt1a1
1	88215795	T	missense_variant,splice_region_variant	MODERATE	Ugt1a2
1	88215795	T	missense_variant,splice_region_variant	MODERATE	Ugt1a6a
1	88216179	T	missense_variant	MODERATE	Ugt1a10
1	88216179	T	missense_variant	MODERATE	Ugt1a9
1	88216179	T	missense_variant	MODERATE	Ugt1a10
1	88216179	T	missense_variant	MODERATE	Ugt1a6a
1	88216179	T	missense_variant	MODERATE	Ugt1a7c
1	88216179	T	missense_variant	MODERATE	Ugt1a6b
1	88216179	T	missense_variant	MODERATE	Ugt1a6b
1	88216179	T	missense_variant	MODERATE	Ugt1a5
1	88216179	T	missense_variant	MODERATE	Ugt1a10
1	88216179	T	missense_variant	MODERATE	Ugt1a6a
1	88216179	T	missense_variant	MODERATE	Ugt1a8
1	88216179	T	missense_variant	MODERATE	Ugt1a7c
1	88216179	T	missense_variant	MODERATE	Ugt1a7c
1	88216179	T	missense_variant	MODERATE	Ugt1a1
1	88216179	T	missense_variant	MODERATE	Ugt1a2
1	88216179	T	missense_variant	MODERATE	Ugt1a6a
1	88216213	T	missense_variant	MODERATE	Ugt1a10
1	88216213	T	stop_gained,NMD_transcript_variant	HIGH	Ugt1a7c
1	88216213	T	missense_variant	MODERATE	Ugt1a9
1	88216213	T	missense_variant	MODERATE	Ugt1a10
1	88216213	T	missense_variant	MODERATE	Ugt1a6a
1	88216213	T	missense_variant	MODERATE	Ugt1a7c
1	88216213	T	missense_variant	MODERATE	Ugt1a6b
1	88216213	T	missense_variant	MODERATE	Ugt1a6b
1	88216213	T	missense_variant	MODERATE	Ugt1a5
1	88216213	T	missense_variant	MODERATE	Ugt1a10
1	88216213	T	missense_variant	MODERATE	Ugt1a6a
1	88216213	T	missense_variant	MODERATE	Ugt1a8
1	88216213	T	missense_variant	MODERATE	Ugt1a7c
1	88216213	T	missense_variant	MODERATE	Ugt1a7c
1	88216213	T	missense_variant	MODERATE	Ugt1a1
1	88216213	T	missense_variant	MODERATE	Ugt1a2
1	88216213	T	missense_variant	MODERATE	Ugt1a6a
1	88216254	A	missense_variant	MODERATE	Ugt1a10
1	88216254	A	missense_variant	MODERATE	Ugt1a9
1	88216254	A	missense_variant	MODERATE	Ugt1a10
1	88216254	A	missense_variant	MODERATE	Ugt1a6a
1	88216254	A	missense_variant	MODERATE	Ugt1a7c
1	88216254	A	missense_variant	MODERATE	Ugt1a6b
1	88216254	A	missense_variant	MODERATE	Ugt1a6b
1	88216254	A	missense_variant	MODERATE	Ugt1a5
1	88216254	A	missense_variant	MODERATE	Ugt1a10
1	88216254	A	missense_variant	MODERATE	Ugt1a6a
1	88216254	A	missense_variant	MODERATE	Ugt1a8
1	88216254	A	missense_variant	MODERATE	Ugt1a7c
1	88216254	A	missense_variant	MODERATE	Ugt1a7c
1	88216254	A	missense_variant	MODERATE	Ugt1a1
1	88216254	A	missense_variant	MODERATE	Ugt1a2
1	88216254	A	missense_variant	MODERATE	Ugt1a6a
1	88216261	A	missense_variant	MODERATE	Ugt1a10
1	88216261	A	missense_variant	MODERATE	Ugt1a9
1	88216261	A	missense_variant	MODERATE	Ugt1a10
1	88216261	A	missense_variant	MODERATE	Ugt1a6a
1	88216261	A	missense_variant	MODERATE	Ugt1a7c
1	88216261	A	missense_variant	MODERATE	Ugt1a6b
1	88216261	A	missense_variant	MODERATE	Ugt1a6b
1	88216261	A	missense_variant	MODERATE	Ugt1a5
1	88216261	A	missense_variant	MODERATE	Ugt1a10
1	88216261	A	missense_variant	MODERATE	Ugt1a6a
1	88216261	A	missense_variant	MODERATE	Ugt1a8
1	88216261	A	missense_variant	MODERATE	Ugt1a7c
1	88216261	A	missense_variant	MODERATE	Ugt1a7c
1	88216261	A	missense_variant	MODERATE	Ugt1a1
1	88216261	A	missense_variant	MODERATE	Ugt1a2
1	88216261	A	missense_variant	MODERATE	Ugt1a6a
1	88218146	A	missense_variant	MODERATE	Ugt1a9
1	88218146	A	missense_variant	MODERATE	Ugt1a6a
1	88218146	A	missense_variant	MODERATE	Ugt1a7c
1	88218146	A	missense_variant	MODERATE	Ugt1a6b
1	88218146	A	missense_variant	MODERATE	Ugt1a6b
1	88218146	A	missense_variant	MODERATE	Ugt1a5
1	88218146	A	missense_variant	MODERATE	Ugt1a10
1	88218146	A	missense_variant	MODERATE	Ugt1a6a
1	88218146	A	missense_variant	MODERATE	Ugt1a8
1	88218146	A	missense_variant	MODERATE	Ugt1a7c
1	88218146	A	missense_variant	MODERATE	Ugt1a1
1	88218146	A	missense_variant	MODERATE	Ugt1a2
1	88218249	T	missense_variant	MODERATE	Ugt1a9
1	88218249	T	missense_variant	MODERATE	Ugt1a6a
1	88218249	T	missense_variant	MODERATE	Ugt1a7c
1	88218249	T	missense_variant	MODERATE	Ugt1a6b
1	88218249	T	missense_variant	MODERATE	Ugt1a6b
1	88218249	T	missense_variant	MODERATE	Ugt1a5
1	88218249	T	missense_variant	MODERATE	Ugt1a10
1	88218249	T	missense_variant	MODERATE	Ugt1a6a
1	88218249	T	missense_variant	MODERATE	Ugt1a8
1	88218249	T	missense_variant	MODERATE	Ugt1a7c
1	88218249	T	missense_variant	MODERATE	Ugt1a1
1	88218249	T	missense_variant	MODERATE	Ugt1a2
1	88218254	A	missense_variant	MODERATE	Ugt1a9
1	88218254	A	missense_variant	MODERATE	Ugt1a6a
1	88218254	A	missense_variant	MODERATE	Ugt1a7c
1	88218254	A	missense_variant	MODERATE	Ugt1a6b
1	88218254	A	missense_variant	MODERATE	Ugt1a6b
1	88218254	A	missense_variant	MODERATE	Ugt1a5
1	88218254	A	missense_variant	MODERATE	Ugt1a10
1	88218254	A	missense_variant	MODERATE	Ugt1a6a
1	88218254	A	missense_variant	MODERATE	Ugt1a8
1	88218254	A	missense_variant	MODERATE	Ugt1a7c
1	88218254	A	missense_variant	MODERATE	Ugt1a1
1	88218254	A	missense_variant	MODERATE	Ugt1a2
1	88218260	A	missense_variant	MODERATE	Ugt1a9
1	88218260	A	missense_variant	MODERATE	Ugt1a6a
1	88218260	A	missense_variant	MODERATE	Ugt1a7c
1	88218260	A	missense_variant	MODERATE	Ugt1a6b
1	88218260	A	missense_variant	MODERATE	Ugt1a6b
1	88218260	A	missense_variant	MODERATE	Ugt1a5
1	88218260	A	missense_variant	MODERATE	Ugt1a10
1	88218260	A	missense_variant	MODERATE	Ugt1a6a
1	88218260	A	missense_variant	MODERATE	Ugt1a8
1	88218260	A	missense_variant	MODERATE	Ugt1a7c
1	88218260	A	missense_variant	MODERATE	Ugt1a1
1	88218260	A	missense_variant	MODERATE	Ugt1a2
1	88218303	C	missense_variant	MODERATE	Ugt1a9
1	88218303	C	missense_variant	MODERATE	Ugt1a6a
1	88218303	C	missense_variant	MODERATE	Ugt1a7c
1	88218303	C	missense_variant	MODERATE	Ugt1a6b
1	88218303	C	missense_variant	MODERATE	Ugt1a6b
1	88218303	C	missense_variant	MODERATE	Ugt1a5
1	88218303	C	missense_variant	MODERATE	Ugt1a10
1	88218303	C	missense_variant	MODERATE	Ugt1a6a
1	88218303	C	missense_variant	MODERATE	Ugt1a8
1	88218303	C	missense_variant	MODERATE	Ugt1a7c
1	88218303	C	missense_variant	MODERATE	Ugt1a1
1	88218303	C	missense_variant	MODERATE	Ugt1a2
1	88218338	A	missense_variant	MODERATE	Ugt1a9
1	88218338	A	missense_variant	MODERATE	Ugt1a6a
1	88218338	A	missense_variant	MODERATE	Ugt1a7c
1	88218338	A	missense_variant	MODERATE	Ugt1a6b
1	88218338	A	missense_variant	MODERATE	Ugt1a6b
1	88218338	A	missense_variant	MODERATE	Ugt1a5
1	88218338	A	missense_variant	MODERATE	Ugt1a10
1	88218338	A	missense_variant	MODERATE	Ugt1a6a
1	88218338	A	missense_variant	MODERATE	Ugt1a8
1	88218338	A	missense_variant	MODERATE	Ugt1a7c
1	88218338	A	missense_variant	MODERATE	Ugt1a1
1	88218338	A	missense_variant	MODERATE	Ugt1a2
1	88218390	A	missense_variant	MODERATE	Ugt1a9
1	88218390	A	missense_variant	MODERATE	Ugt1a6a
1	88218390	A	missense_variant	MODERATE	Ugt1a7c
1	88218390	A	missense_variant	MODERATE	Ugt1a6b
1	88218390	A	missense_variant	MODERATE	Ugt1a6b
1	88218390	A	missense_variant	MODERATE	Ugt1a5
1	88218390	A	missense_variant	MODERATE	Ugt1a10
1	88218390	A	missense_variant	MODERATE	Ugt1a6a
1	88218390	A	missense_variant	MODERATE	Ugt1a8
1	88218390	A	missense_variant	MODERATE	Ugt1a7c
1	88218390	A	missense_variant	MODERATE	Ugt1a1
1	88218390	A	missense_variant	MODERATE	Ugt1a2
1	88218420	T	missense_variant	MODERATE	Ugt1a9
1	88218420	T	missense_variant	MODERATE	Ugt1a6a
1	88218420	T	missense_variant	MODERATE	Ugt1a7c
1	88218420	T	missense_variant	MODERATE	Ugt1a6b
1	88218420	T	missense_variant	MODERATE	Ugt1a6b
1	88218420	T	missense_variant	MODERATE	Ugt1a5
1	88218420	T	missense_variant	MODERATE	Ugt1a10
1	88218420	T	missense_variant	MODERATE	Ugt1a6a
1	88218420	T	missense_variant	MODERATE	Ugt1a8
1	88218420	T	missense_variant	MODERATE	Ugt1a7c
1	88218420	T	missense_variant	MODERATE	Ugt1a1
1	88218420	T	missense_variant	MODERATE	Ugt1a2
1	88228326	A	missense_variant	MODERATE	Mroh2a
1	88228326	A	missense_variant	MODERATE	Mroh2a
1	88228343	A	missense_variant	MODERATE	Mroh2a
1	88228343	A	missense_variant	MODERATE	Mroh2a
1	88228362	T	missense_variant	MODERATE	Mroh2a
1	88228362	T	missense_variant	MODERATE	Mroh2a
1	88228379	A	missense_variant	MODERATE	Mroh2a
1	88228379	A	missense_variant	MODERATE	Mroh2a
1	88228380	A	missense_variant	MODERATE	Mroh2a
1	88228380	A	missense_variant	MODERATE	Mroh2a
1	88230354	T	missense_variant	MODERATE	Mroh2a
1	88230354	T	missense_variant	MODERATE	Mroh2a
1	88230644	A	missense_variant	MODERATE	Mroh2a
1	88230644	A	missense_variant	MODERATE	Mroh2a
1	88230650	A	missense_variant	MODERATE	Mroh2a
1	88230650	A	missense_variant	MODERATE	Mroh2a
1	88230746	A	missense_variant	MODERATE	Mroh2a
1	88230746	A	missense_variant	MODERATE	Mroh2a
1	88230749	C	missense_variant	MODERATE	Mroh2a
1	88230749	C	missense_variant	MODERATE	Mroh2a
1	88232246	C	missense_variant,splice_region_variant	MODERATE	Mroh2a
1	88232246	C	missense_variant,splice_region_variant	MODERATE	Mroh2a
1	88232267	C	missense_variant	MODERATE	Mroh2a
1	88232267	C	missense_variant	MODERATE	Mroh2a
1	88232292	T	missense_variant	MODERATE	Mroh2a
1	88232292	T	missense_variant	MODERATE	Mroh2a
1	88232313	C	missense_variant	MODERATE	Mroh2a
1	88232313	C	missense_variant	MODERATE	Mroh2a
1	88232323	A	missense_variant	MODERATE	Mroh2a
1	88232323	A	missense_variant	MODERATE	Mroh2a
1	88232324	T	missense_variant	MODERATE	Mroh2a
1	88232324	T	missense_variant	MODERATE	Mroh2a
1	88233340	A	missense_variant	MODERATE	Mroh2a
1	88233340	A	missense_variant	MODERATE	Mroh2a
1	88233367	C	missense_variant	MODERATE	Mroh2a
1	88233367	C	missense_variant	MODERATE	Mroh2a
1	88233391	A	missense_variant	MODERATE	Mroh2a
1	88233391	A	missense_variant	MODERATE	Mroh2a
1	88234087	T	missense_variant	MODERATE	Mroh2a
1	88234087	T	missense_variant	MODERATE	Mroh2a
1	88234090	C	frameshift_variant	HIGH	Mroh2a
1	88234090	C	frameshift_variant	HIGH	Mroh2a
1	88234976	T	missense_variant	MODERATE	Mroh2a
1	88234976	T	missense_variant	MODERATE	Mroh2a
1	88235053	T	missense_variant	MODERATE	Mroh2a
1	88235053	T	missense_variant	MODERATE	Mroh2a
1	88235191	A	missense_variant,splice_region_variant	MODERATE	Mroh2a
1	88235191	A	missense_variant,splice_region_variant	MODERATE	Mroh2a
1	88235216	T	missense_variant	MODERATE	Mroh2a
1	88235216	T	missense_variant	MODERATE	Mroh2a
1	88235230	T	missense_variant	MODERATE	Mroh2a
1	88235230	T	missense_variant	MODERATE	Mroh2a
1	88235240	T	missense_variant	MODERATE	Mroh2a
1	88235240	T	missense_variant	MODERATE	Mroh2a
1	88235254	A	missense_variant	MODERATE	Mroh2a
1	88235254	A	missense_variant	MODERATE	Mroh2a
1	88235376	T	missense_variant	MODERATE	Mroh2a
1	88235376	T	missense_variant	MODERATE	Mroh2a
1	88235442	A	missense_variant	MODERATE	Mroh2a
1	88235442	A	missense_variant	MODERATE	Mroh2a
1	88235480	A	missense_variant	MODERATE	Mroh2a
1	88235480	A	missense_variant	MODERATE	Mroh2a
1	88236665	G	missense_variant	MODERATE	Mroh2a
1	88236665	G	missense_variant	MODERATE	Mroh2a
1	88236687	C	missense_variant	MODERATE	Mroh2a
1	88236687	C	missense_variant	MODERATE	Mroh2a
1	88237476	T	missense_variant	MODERATE	Mroh2a
1	88237476	T	missense_variant	MODERATE	Mroh2a
1	88237477	C	missense_variant	MODERATE	Mroh2a
1	88237477	C	missense_variant	MODERATE	Mroh2a
1	88237491	T	stop_gained	HIGH	Mroh2a
1	88237491	T	stop_gained	HIGH	Mroh2a
1	88237852	T	missense_variant	MODERATE	Mroh2a
1	88237852	T	missense_variant	MODERATE	Mroh2a
1	88237910	-	frameshift_variant	HIGH	Mroh2a
1	88237910	-	frameshift_variant	HIGH	Mroh2a
1	88237917	-	frameshift_variant	HIGH	Mroh2a
1	88237917	-	frameshift_variant	HIGH	Mroh2a
1	88238984	A	missense_variant	MODERATE	Mroh2a
1	88238984	A	missense_variant	MODERATE	Mroh2a
1	88240149	T	missense_variant	MODERATE	Mroh2a
1	88240149	T	missense_variant	MODERATE	Mroh2a
1	88240151	T	missense_variant	MODERATE	Mroh2a
1	88240151	T	missense_variant	MODERATE	Mroh2a
1	88240695	A	missense_variant	MODERATE	Mroh2a
1	88240695	A	missense_variant	MODERATE	Mroh2a
1	88240727	T	missense_variant	MODERATE	Mroh2a
1	88240727	T	missense_variant	MODERATE	Mroh2a
1	88241115	G	missense_variant	MODERATE	Mroh2a
1	88241115	G	missense_variant	MODERATE	Mroh2a
1	88241599	-	frameshift_variant	HIGH	Mroh2a
1	88241599	-	frameshift_variant	HIGH	Mroh2a
1	88242500	G	missense_variant	MODERATE	Mroh2a
1	88242500	G	missense_variant	MODERATE	Mroh2a
1	88242760	T	missense_variant	MODERATE	Mroh2a
1	88242760	T	missense_variant	MODERATE	Mroh2a
1	88242780	A	missense_variant	MODERATE	Mroh2a
1	88242780	A	missense_variant	MODERATE	Mroh2a
1	88245989	C	missense_variant,splice_region_variant	MODERATE	Mroh2a
1	88245989	C	missense_variant,splice_region_variant	MODERATE	Mroh2a
1	88246030	T	missense_variant	MODERATE	Mroh2a
1	88246030	T	missense_variant	MODERATE	Mroh2a
1	88246037	T	missense_variant	MODERATE	Mroh2a
1	88246037	T	missense_variant	MODERATE	Mroh2a
1	88246065	G	splice_region_variant,synonymous_variant	LOW	Mroh2a
1	88246065	G	splice_region_variant,synonymous_variant	LOW	Mroh2a
1	88247140	C	missense_variant	MODERATE	Mroh2a
1	88247140	C	missense_variant	MODERATE	Mroh2a
1	88247237	T	missense_variant	MODERATE	Mroh2a
1	88247237	T	missense_variant	MODERATE	Mroh2a
1	88247763	G	missense_variant	MODERATE	Mroh2a
1	88247763	G	missense_variant	MODERATE	Mroh2a
1	88248621	T	missense_variant	MODERATE	Mroh2a
1	88248621	T	missense_variant	MODERATE	Mroh2a
1	88248635	G	stop_gained	HIGH	Mroh2a
1	88248635	G	stop_gained	HIGH	Mroh2a
1	88249707	T	missense_variant	MODERATE	Mroh2a
1	88249707	T	missense_variant	MODERATE	Mroh2a
1	88249718	A	missense_variant	MODERATE	Mroh2a
1	88249718	A	missense_variant	MODERATE	Mroh2a
1	88249740	A	missense_variant	MODERATE	Mroh2a
1	88249740	A	missense_variant	MODERATE	Mroh2a
1	88250266	G	splice_region_variant,synonymous_variant	LOW	Mroh2a
1	88250266	G	splice_region_variant,synonymous_variant	LOW	Mroh2a
1	88250378	A	missense_variant	MODERATE	Mroh2a
1	88250378	A	missense_variant	MODERATE	Mroh2a
1	88251246	C	missense_variant,splice_region_variant	MODERATE	Mroh2a
1	88251246	C	missense_variant,splice_region_variant	MODERATE	Mroh2a
1	88251267	T	missense_variant	MODERATE	Mroh2a
1	88251267	T	missense_variant	MODERATE	Mroh2a
1	88251355	G	missense_variant	MODERATE	Mroh2a
1	88251355	G	missense_variant	MODERATE	Mroh2a
1	88251385	T	missense_variant	MODERATE	Mroh2a
1	88251385	T	missense_variant	MODERATE	Mroh2a
1	88252346	C	missense_variant	MODERATE	Mroh2a
1	88252346	C	missense_variant	MODERATE	Mroh2a
1	88252457	T	missense_variant	MODERATE	Mroh2a
1	88252457	T	missense_variant	MODERATE	Mroh2a
1	88254883	A	missense_variant	MODERATE	Mroh2a
1	88254883	A	missense_variant	MODERATE	Mroh2a
1	88255096	A	missense_variant	MODERATE	Mroh2a
1	88255096	A	missense_variant	MODERATE	Mroh2a
1	88255129	T	stop_gained	HIGH	Mroh2a
1	88255129	T	stop_gained	HIGH	Mroh2a
1	88255545	C	missense_variant,splice_region_variant	MODERATE	Mroh2a
1	88255545	C	missense_variant	MODERATE	Mroh2a
1	88255557	T	missense_variant	MODERATE	Mroh2a
1	88255557	T	missense_variant	MODERATE	Mroh2a
1	88255655	G	missense_variant	MODERATE	Mroh2a
1	88255655	G	missense_variant	MODERATE	Mroh2a
1	88256155	T	missense_variant	MODERATE	Mroh2a
1	88256155	T	missense_variant	MODERATE	Mroh2a
1	88256413	T	missense_variant	MODERATE	Mroh2a
1	88256413	T	missense_variant	MODERATE	Mroh2a
1	88256422	C	missense_variant	MODERATE	Mroh2a
1	88256422	C	missense_variant	MODERATE	Mroh2a
1	88256475	A	missense_variant	MODERATE	Mroh2a
1	88256475	A	missense_variant	MODERATE	Mroh2a
1	88256705	T	stop_gained	HIGH	Mroh2a
1	88256705	T	stop_gained	HIGH	Mroh2a
1	88256727	T	missense_variant	MODERATE	Mroh2a
1	88256727	T	missense_variant	MODERATE	Mroh2a
1	88256768	T	stop_gained	HIGH	Mroh2a
1	88256768	T	stop_gained	HIGH	Mroh2a
1	88257802	C	missense_variant	MODERATE	Mroh2a
1	88257802	C	missense_variant	MODERATE	Mroh2a
1	88257802	C	missense_variant	MODERATE	Mroh2a
1	88258708	T	splice_region_variant,synonymous_variant	LOW	Mroh2a
1	88258709	A	missense_variant	MODERATE	Mroh2a
1	88258709	A	missense_variant	MODERATE	Mroh2a
1	88258712	A	missense_variant,splice_region_variant	MODERATE	Mroh2a
1	88258712	A	missense_variant,splice_region_variant	MODERATE	Mroh2a
1	88259220	A	splice_region_variant,synonymous_variant	LOW	Mroh2a
1	88259220	A	splice_region_variant,synonymous_variant	LOW	Mroh2a
1	88259220	A	splice_region_variant,synonymous_variant	LOW	Mroh2a
1	88259573	C	missense_variant	MODERATE	Mroh2a
1	88259573	C	missense_variant	MODERATE	Mroh2a
1	88259573	C	missense_variant	MODERATE	Mroh2a
1	88259589	T	missense_variant	MODERATE	Mroh2a
1	88259589	T	missense_variant	MODERATE	Mroh2a
1	88259589	T	missense_variant	MODERATE	Mroh2a
1	88259590	T	missense_variant	MODERATE	Mroh2a
1	88259590	T	missense_variant	MODERATE	Mroh2a
1	88259590	T	missense_variant	MODERATE	Mroh2a
1	88265210	T	missense_variant	MODERATE	Hjurp
1	88265210	T	missense_variant	MODERATE	Hjurp
1	88265215	G	missense_variant	MODERATE	Hjurp
1	88265215	G	missense_variant	MODERATE	Hjurp
1	88265258	G	missense_variant	MODERATE	Hjurp
1	88265258	G	missense_variant	MODERATE	Hjurp
1	88265267	C	missense_variant	MODERATE	Hjurp
1	88265267	C	missense_variant	MODERATE	Hjurp
1	88265279	G	missense_variant	MODERATE	Hjurp
1	88265279	G	missense_variant	MODERATE	Hjurp
1	88265280	C	missense_variant	MODERATE	Hjurp
1	88265280	C	missense_variant	MODERATE	Hjurp
1	88265309	G	missense_variant	MODERATE	Hjurp
1	88265309	G	missense_variant	MODERATE	Hjurp
1	88265365	A	missense_variant	MODERATE	Hjurp
1	88265365	A	missense_variant	MODERATE	Hjurp
1	88265444	C	missense_variant	MODERATE	Hjurp
1	88265444	C	missense_variant	MODERATE	Hjurp
1	88265570	A	missense_variant	MODERATE	Hjurp
1	88265570	A	missense_variant	MODERATE	Hjurp
1	88265660	C	missense_variant	MODERATE	Hjurp
1	88265660	C	missense_variant	MODERATE	Hjurp
1	88265674	C	missense_variant	MODERATE	Hjurp
1	88265674	C	missense_variant	MODERATE	Hjurp
1	88265819	T	missense_variant	MODERATE	Hjurp
1	88265819	T	missense_variant	MODERATE	Hjurp
1	88265824	C	missense_variant	MODERATE	Hjurp
1	88265824	C	missense_variant	MODERATE	Hjurp
1	88265866	G	missense_variant	MODERATE	Hjurp
1	88265866	G	missense_variant	MODERATE	Hjurp
1	88265887	C	missense_variant	MODERATE	Hjurp
1	88265887	C	missense_variant	MODERATE	Hjurp
1	88265896	T	missense_variant	MODERATE	Hjurp
1	88265896	T	missense_variant	MODERATE	Hjurp
1	88265977	G	missense_variant	MODERATE	Hjurp
1	88265977	G	missense_variant	MODERATE	Hjurp
1	88265980	G	missense_variant	MODERATE	Hjurp
1	88265980	G	missense_variant	MODERATE	Hjurp
1	88266046	C	missense_variant	MODERATE	Hjurp
1	88266046	C	missense_variant	MODERATE	Hjurp
1	88266052	C	missense_variant	MODERATE	Hjurp
1	88266052	C	missense_variant	MODERATE	Hjurp
1	88266121	A	missense_variant	MODERATE	Hjurp
1	88266121	A	missense_variant	MODERATE	Hjurp
1	88266209	T	missense_variant	MODERATE	Hjurp
1	88266209	T	missense_variant	MODERATE	Hjurp
1	88266232	C	missense_variant	MODERATE	Hjurp
1	88266232	C	missense_variant	MODERATE	Hjurp
1	88266241	T	missense_variant	MODERATE	Hjurp
1	88266241	T	missense_variant	MODERATE	Hjurp
1	88266254	G	missense_variant	MODERATE	Hjurp
1	88266254	G	missense_variant	MODERATE	Hjurp
1	88266278	-	inframe_deletion	MODERATE	Hjurp
1	88266278	-	inframe_deletion	MODERATE	Hjurp
1	88266400	A	missense_variant	MODERATE	Hjurp
1	88266400	A	missense_variant	MODERATE	Hjurp
1	88266452	T	missense_variant	MODERATE	Hjurp
1	88266452	T	missense_variant	MODERATE	Hjurp
1	88266561	G	missense_variant	MODERATE	Hjurp
1	88266616	C	missense_variant	MODERATE	Hjurp
1	88266616	C	missense_variant	MODERATE	Hjurp
1	88266616	C	missense_variant	MODERATE	Hjurp
1	88269401	T	missense_variant	MODERATE	Hjurp
1	88270269	G	missense_variant	MODERATE	Hjurp
1	88270281	A	missense_variant	MODERATE	Hjurp
1	88272730	G	splice_region_variant,synonymous_variant	LOW	Hjurp
1	88272764	G	missense_variant,splice_region_variant	MODERATE	Hjurp
1	88277220	T	splice_region_variant,synonymous_variant	LOW	Hjurp
1	88277220	T	splice_region_variant,synonymous_variant	LOW	Hjurp
1	88277220	T	splice_region_variant,synonymous_variant	LOW	Hjurp
1	88277245	G	missense_variant	MODERATE	Hjurp
1	88277245	G	missense_variant	MODERATE	Hjurp
1	88277245	G	missense_variant	MODERATE	Hjurp
1	88277378	T	missense_variant	MODERATE	Hjurp
1	88277378	T	missense_variant	MODERATE	Hjurp
1	88277378	T	missense_variant	MODERATE	Hjurp
1	88277413	C	missense_variant	MODERATE	Hjurp
1	88277413	C	missense_variant	MODERATE	Hjurp
1	88277413	C	missense_variant	MODERATE	Hjurp
1	88277422	A	missense_variant	MODERATE	Hjurp
1	88277422	A	missense_variant	MODERATE	Hjurp
1	88277422	A	missense_variant	MODERATE	Hjurp
1	88277433	C	missense_variant	MODERATE	Hjurp
1	88277433	C	missense_variant	MODERATE	Hjurp
1	88277433	C	missense_variant	MODERATE	Hjurp
1	88277434	C	missense_variant	MODERATE	Hjurp
1	88277434	C	missense_variant	MODERATE	Hjurp
1	88277434	C	missense_variant	MODERATE	Hjurp
1	88277442	A	missense_variant	MODERATE	Hjurp
1	88277442	A	missense_variant	MODERATE	Hjurp
1	88277442	A	missense_variant	MODERATE	Hjurp
1	88277447	-	inframe_deletion	MODERATE	Hjurp
1	88277447	-	inframe_deletion	MODERATE	Hjurp
1	88277447	-	inframe_deletion	MODERATE	Hjurp
1	88509838	C	missense_variant	MODERATE	Glrp1
1	90775615	C	missense_variant	MODERATE	Col6a3
1	90775615	C	missense_variant	MODERATE	Col6a3
1	90775615	C	missense_variant	MODERATE	Col6a3
1	90775876	-	frameshift_variant	HIGH	Col6a3
1	90775876	-	frameshift_variant	HIGH	Col6a3
1	90775876	-	frameshift_variant	HIGH	Col6a3
1	90775878	-	frameshift_variant	HIGH	Col6a3
1	90775878	-	frameshift_variant	HIGH	Col6a3
1	90775878	-	frameshift_variant	HIGH	Col6a3
1	90776188	T	missense_variant	MODERATE	Col6a3
1	90776188	T	missense_variant	MODERATE	Col6a3
1	90776188	T	missense_variant	MODERATE	Col6a3
1	90791924	A	splice_region_variant,synonymous_variant	LOW	Col6a3
1	90791924	A	splice_region_variant,synonymous_variant	LOW	Col6a3
1	90791924	A	splice_region_variant,synonymous_variant	LOW	Col6a3
1	90822107	T	missense_variant	MODERATE	Col6a3
1	90822107	T	missense_variant	MODERATE	Col6a3
1	90828130	C	missense_variant	MODERATE	Col6a3
1	90828130	C	missense_variant	MODERATE	Col6a3
1	90828249	G	missense_variant	MODERATE	Col6a3
1	90828249	G	missense_variant	MODERATE	Col6a3
1	90830160	C	missense_variant	MODERATE	Col6a3
1	90830160	C	missense_variant	MODERATE	Col6a3
1	90830160	C	missense_variant	MODERATE	Col6a3
1	90830160	C	missense_variant	MODERATE	Col6a3
1	90830160	C	missense_variant	MODERATE	Col6a3
1	90830166	A	missense_variant	MODERATE	Col6a3
1	90830166	A	missense_variant	MODERATE	Col6a3
1	90830166	A	missense_variant	MODERATE	Col6a3
1	90830166	A	missense_variant	MODERATE	Col6a3
1	90830166	A	missense_variant	MODERATE	Col6a3
1	90830182	A	missense_variant	MODERATE	Col6a3
1	90830182	A	missense_variant	MODERATE	Col6a3
1	90830182	A	missense_variant	MODERATE	Col6a3
1	90830182	A	missense_variant	MODERATE	Col6a3
1	90830182	A	missense_variant	MODERATE	Col6a3
1	90921959	T	stop_gained	HIGH	Mlph
1	90933405	G	missense_variant	MODERATE	Mlph
1	90941700	G	missense_variant	MODERATE	Mlph
1	90964246	G	missense_variant	MODERATE	Rab17
1	90964246	G	missense_variant	MODERATE	Rab17
1	90964246	G	missense_variant	MODERATE	Rab17
1	91088691	C	missense_variant	MODERATE	Lrrfip1
1	91088691	C	missense_variant	MODERATE	Lrrfip1
1	91088691	C	missense_variant	MODERATE	Lrrfip1
1	91088691	C	missense_variant	MODERATE	Lrrfip1
1	91115186	A	missense_variant	MODERATE	Lrrfip1
1	91115247	A	missense_variant	MODERATE	Lrrfip1
1	91115352	T	missense_variant	MODERATE	Lrrfip1
1	91115366	A	missense_variant	MODERATE	Lrrfip1
1	91115378	G	missense_variant	MODERATE	Lrrfip1
1	91115402	A	missense_variant	MODERATE	Lrrfip1
1	91115879	G	missense_variant	MODERATE	Lrrfip1
1	91115900	C	missense_variant	MODERATE	Lrrfip1
1	91115920	T	missense_variant	MODERATE	Lrrfip1
1	91115934	A	missense_variant	MODERATE	Lrrfip1
1	91153115	G	missense_variant	MODERATE	Rbm44
1	91153385	C	missense_variant	MODERATE	Rbm44
1	91153394	G	missense_variant	MODERATE	Rbm44
1	91153431	C	missense_variant	MODERATE	Rbm44
1	91153434	C	missense_variant	MODERATE	Rbm44
1	91153451	G	missense_variant	MODERATE	Rbm44
1	91153473	T	missense_variant	MODERATE	Rbm44
1	91153502	C	missense_variant	MODERATE	Rbm44
1	91153924	G	missense_variant	MODERATE	Rbm44
1	91153945	C	missense_variant	MODERATE	Rbm44
1	91155431	G	missense_variant	MODERATE	Rbm44
1	91155452	G	missense_variant	MODERATE	Rbm44
1	91155454	G	missense_variant	MODERATE	Rbm44
1	91162400	C	missense_variant	MODERATE	Rbm44
1	91162412	A	missense_variant	MODERATE	Rbm44
1	91162437	G	missense_variant	MODERATE	Rbm44
1	91164929	G	missense_variant	MODERATE	Rbm44
1	91167011	C	missense_variant	MODERATE	Rbm44
1	91309887	C	missense_variant	MODERATE	Scly
1	91345761	A	missense_variant	MODERATE	Espnl
1	91345761	A	missense_variant	MODERATE	Espnl
1	91445550	G	missense_variant	MODERATE	Per2
1	91505448	A	missense_variant	MODERATE	Traf3ip1
1	93006521	A	missense_variant	MODERATE	Aqp12
1	93012100	A	missense_variant	MODERATE	Aqp12
1	93226620	G	missense_variant	MODERATE	Crocc2
1	93226635	C	missense_variant	MODERATE	Crocc2
1	93226683	G	missense_variant	MODERATE	Crocc2
1	93304661	T	missense_variant	MODERATE	Mterf4
1	93304661	T	missense_variant	MODERATE	Mterf4
1	93304661	T	missense_variant	MODERATE	Mterf4
1	93304940	C	missense_variant	MODERATE	Mterf4
1	93304940	C	missense_variant	MODERATE	Mterf4
1	93304940	C	missense_variant	MODERATE	Mterf4
1	93321182	A	missense_variant	MODERATE	Pask
1	93351372	T	missense_variant,NMD_transcript_variant	MODERATE	Ppp1r7
1	93579846	G	missense_variant	MODERATE	Farp2
1	93579846	G	missense_variant	MODERATE	Farp2
1	93612433	T	missense_variant	MODERATE	Farp2
1	93780748	C	missense_variant	MODERATE	Atg4b
1	93785926	A	missense_variant	MODERATE	Atg4b
1	93785926	A	missense_variant,NMD_transcript_variant	MODERATE	Atg4b
1	93938658	T	missense_variant	MODERATE	Gm9994
1	93938658	T	missense_variant	MODERATE	Gm9994
1	94006953	T	missense_variant	MODERATE	Gm6086
1	97784759	A	missense_variant	MODERATE	Gin1
1	97784759	A	missense_variant	MODERATE	Gin1
1	99967213	C	missense_variant	MODERATE	Cntnap5b
1	99967372	A	missense_variant	MODERATE	Cntnap5b
1	100050644	G	splice_region_variant,synonymous_variant	LOW	Cntnap5b
1	100050696	T	missense_variant	MODERATE	Cntnap5b
1	100050784	C	missense_variant	MODERATE	Cntnap5b
1	100141408	T	missense_variant	MODERATE	Cntnap5b
1	100141408	T	missense_variant	MODERATE	Cntnap5b
1	100160052	G	missense_variant	MODERATE	Cntnap5b
1	100160052	G	missense_variant	MODERATE	Cntnap5b
1	100274417	A	missense_variant	MODERATE	Cntnap5b
1	100274417	A	missense_variant	MODERATE	Cntnap5b
1	100274554	G	missense_variant	MODERATE	Cntnap5b
1	100274554	G	missense_variant	MODERATE	Cntnap5b
1	100379180	C	missense_variant	MODERATE	Cntnap5b
1	100379180	C	missense_variant	MODERATE	Cntnap5b
1	100478528	G	missense_variant	MODERATE	Cntnap5b
1	100478528	G	missense_variant	MODERATE	Cntnap5b
1	105553862	T	missense_variant	MODERATE	Pign
1	105553868	A	missense_variant	MODERATE	Pign
1	105557463	G	splice_region_variant,synonymous_variant	LOW	Pign
1	105557463	G	splice_region_variant,synonymous_variant	LOW	Pign
1	105557463	G	splice_region_variant,synonymous_variant	LOW	Pign
1	105557463	G	splice_region_variant,synonymous_variant	LOW	Pign
1	105656775	A	missense_variant	MODERATE	Pign
1	105656775	A	missense_variant	MODERATE	Pign
1	105656775	A	missense_variant	MODERATE	Pign
1	105656775	A	missense_variant	MODERATE	Pign
1	105664352	T	missense_variant	MODERATE	2310035C23Rik
1	105664352	T	missense_variant,NMD_transcript_variant	MODERATE	2310035C23Rik
1	105664352	T	missense_variant	MODERATE	2310035C23Rik
1	105664352	T	missense_variant	MODERATE	2310035C23Rik
1	107047565	G	missense_variant	MODERATE	Serpinb3a
1	107047565	G	missense_variant	MODERATE	Serpinb3a
1	107078537	A	missense_variant	MODERATE	Serpinb3d
1	107154379	G	missense_variant	MODERATE	Serpinb3b
1	107154379	G	missense_variant	MODERATE	Serpinb3b
1	107155886	C	missense_variant	MODERATE	Serpinb3b
1	107155886	C	missense_variant	MODERATE	Serpinb3b
1	107159041	T	missense_variant	MODERATE	Serpinb3b
1	107159041	T	missense_variant	MODERATE	Serpinb3b
1	107272789	A	missense_variant	MODERATE	Serpinb3c
1	107273171	G	missense_variant	MODERATE	Serpinb3c
1	107274993	C	missense_variant	MODERATE	Serpinb3c
1	110065735	G	missense_variant	MODERATE	Cdh7
1	110065735	G	missense_variant	MODERATE	Cdh7
1	110065735	G	missense_variant	MODERATE	Cdh7
1	110893384	A	missense_variant	MODERATE	Cdh19
1	111859457	C	missense_variant	MODERATE	Dsel
1	111859994	C	missense_variant	MODERATE	Dsel
1	116821273	T	missense_variant	MODERATE	Gm19965
1	116821277	G	missense_variant	MODERATE	Gm19965
1	116822221	C	missense_variant	MODERATE	Gm19965
1	116822736	C	missense_variant	MODERATE	Gm19965
1	116822758	C	missense_variant	MODERATE	Gm19965
1	118199354	C	missense_variant	MODERATE	Gm29106
1	118868087	T	missense_variant	MODERATE	Gli2
1	118868087	T	missense_variant	MODERATE	Gli2
1	119002044	T	missense_variant	MODERATE	Gli2
1	119002044	T	missense_variant,NMD_transcript_variant	MODERATE	Gli2
1	119002044	T	missense_variant	MODERATE	Gli2
1	119002044	T	missense_variant,NMD_transcript_variant	MODERATE	Gli2
1	119002044	T	missense_variant	MODERATE	Gli2
1	119002044	T	missense_variant,NMD_transcript_variant	MODERATE	Gli2
1	119002044	T	missense_variant,NMD_transcript_variant	MODERATE	Gli2
1	120031656	C	missense_variant	MODERATE	Sctr
1	120031656	C	missense_variant	MODERATE	Sctr
1	120063246	T	missense_variant	MODERATE	Sctr
1	120063246	T	missense_variant	MODERATE	Sctr
1	120063257	A	missense_variant	MODERATE	Sctr
1	120063257	A	missense_variant	MODERATE	Sctr
1	120119816	C	missense_variant,NMD_transcript_variant	MODERATE	Dbi
1	120119871	A	missense_variant,NMD_transcript_variant	MODERATE	Dbi
1	120227750	C	missense_variant	MODERATE	Steap3
1	120227750	C	missense_variant	MODERATE	Steap3
1	120227750	C	missense_variant	MODERATE	Steap3
1	120227750	C	missense_variant	MODERATE	Steap3
1	120234378	A	missense_variant	MODERATE	Steap3
1	120234378	A	missense_variant	MODERATE	Steap3
1	120234378	A	missense_variant	MODERATE	Steap3
1	120234378	A	missense_variant	MODERATE	Steap3
1	120234378	A	missense_variant	MODERATE	Steap3
1	120603621	G	missense_variant	MODERATE	En1
1	121456126	T	missense_variant	MODERATE	Ccdc93
1	121456126	T	missense_variant	MODERATE	Ccdc93
1	121461939	C	missense_variant	MODERATE	Ccdc93
1	121461939	C	missense_variant	MODERATE	Ccdc93
1	128304318	T	missense_variant	MODERATE	Lct
1	132600003	-	frameshift_variant	HIGH	Nfasc
1	155779448	C	missense_variant	MODERATE	Qsox1
1	155779448	C	missense_variant	MODERATE	Qsox1
1	155862369	A	missense_variant	MODERATE	Cep350
1	155862882	T	missense_variant	MODERATE	Cep350
1	155863282	G	missense_variant	MODERATE	Cep350
1	155926508	T	missense_variant	MODERATE	Cep350
1	155928211	T	missense_variant	MODERATE	Cep350
1	155958681	A	missense_variant	MODERATE	Cep350
1	155958681	A	missense_variant	MODERATE	Cep350
1	156018400	G	missense_variant,NMD_transcript_variant	MODERATE	Tor1aip1
1	156018486	C	missense_variant,NMD_transcript_variant	MODERATE	Tor1aip1
1	156019977	C	frameshift_variant,NMD_transcript_variant	HIGH	Tor1aip1
1	156022318	T	missense_variant	MODERATE	Tor1aip1
1	156022318	T	missense_variant	MODERATE	Tor1aip1
1	156022318	T	missense_variant,NMD_transcript_variant	MODERATE	Tor1aip1
1	156022318	T	missense_variant,NMD_transcript_variant	MODERATE	Tor1aip1
1	156022318	T	missense_variant	MODERATE	Tor1aip1
1	156022318	T	missense_variant	MODERATE	Tor1aip1
1	156022318	T	missense_variant	MODERATE	Tor1aip1
1	156030430	G	splice_region_variant,synonymous_variant	LOW	Tor1aip1
1	156030430	G	splice_region_variant,synonymous_variant	LOW	Tor1aip1
1	156030430	G	splice_region_variant,synonymous_variant,NMD_transcript_variant	LOW	Tor1aip1
1	156030430	G	splice_region_variant,synonymous_variant,NMD_transcript_variant	LOW	Tor1aip1
1	156030430	G	splice_region_variant,synonymous_variant	LOW	Tor1aip1
1	156030430	G	splice_region_variant,synonymous_variant	LOW	Tor1aip1
1	156030430	G	splice_region_variant,synonymous_variant	LOW	Tor1aip1
1	156033838	G	splice_region_variant,synonymous_variant,NMD_transcript_variant	LOW	Tor1aip1
1	156061657	G	missense_variant	MODERATE	Tor1aip2
1	156061657	G	missense_variant	MODERATE	Tor1aip2
1	156061765	G	missense_variant	MODERATE	Tor1aip2
1	156061765	G	missense_variant	MODERATE	Tor1aip2
1	156061876	C	missense_variant	MODERATE	Tor1aip2
1	156061876	C	missense_variant	MODERATE	Tor1aip2
1	156061963	C	missense_variant	MODERATE	Tor1aip2
1	156061963	C	missense_variant	MODERATE	Tor1aip2
1	156062121	G	missense_variant	MODERATE	Tor1aip2
1	156062121	G	missense_variant	MODERATE	Tor1aip2
1	156062134	G	missense_variant	MODERATE	Tor1aip2
1	156062134	G	missense_variant	MODERATE	Tor1aip2
1	156065045	A	missense_variant	MODERATE	Tor1aip2
1	156065045	A	missense_variant	MODERATE	Tor1aip2
1	156078970	C	missense_variant	MODERATE	Fam163a
1	156262881	C	missense_variant	MODERATE	Tdrd5
1	156262881	C	missense_variant	MODERATE	Tdrd5
1	156263413	A	missense_variant	MODERATE	Tdrd5
1	156263413	A	missense_variant	MODERATE	Tdrd5
1	156267355	T	missense_variant	MODERATE	Tdrd5
1	156267355	T	missense_variant	MODERATE	Tdrd5
1	156270646	T	missense_variant	MODERATE	Tdrd5
1	156270646	T	missense_variant	MODERATE	Tdrd5
1	156285523	C	missense_variant	MODERATE	Tdrd5
1	156285523	C	missense_variant	MODERATE	Tdrd5
1	156301806	C	missense_variant	MODERATE	Tdrd5
1	156301806	C	missense_variant	MODERATE	Tdrd5
1	156301806	C	missense_variant	MODERATE	Tdrd5
1	156318723	T	missense_variant	MODERATE	Nphs2
1	156318723	T	missense_variant	MODERATE	Nphs2
1	156326100	T	missense_variant	MODERATE	Nphs2
1	156326100	T	missense_variant	MODERATE	Nphs2
1	156397526	T	missense_variant	MODERATE	Axdnd1
1	156397526	T	missense_variant	MODERATE	Axdnd1
1	156397526	T	missense_variant	MODERATE	Axdnd1
1	156441366	A	missense_variant	MODERATE	Soat1
1	156441366	A	missense_variant	MODERATE	Soat1
1	156441366	A	missense_variant	MODERATE	Soat1
1	156442409	C	missense_variant	MODERATE	Soat1
1	156442409	C	missense_variant	MODERATE	Soat1
1	156442409	C	missense_variant	MODERATE	Soat1
1	156642255	G	missense_variant	MODERATE	Abl2
1	156642255	G	missense_variant	MODERATE	Abl2
1	156655866	G	missense_variant	MODERATE	Tor3a
1	156655866	G	missense_variant	MODERATE	Tor3a
1	156655866	G	missense_variant,NMD_transcript_variant	MODERATE	Tor3a
1	156669484	C	missense_variant	MODERATE	Tor3a
1	156669484	C	missense_variant,NMD_transcript_variant	MODERATE	Tor3a
1	156669484	C	missense_variant	MODERATE	Tor3a
1	156669484	C	missense_variant,NMD_transcript_variant	MODERATE	Tor3a
1	156669619	A	missense_variant	MODERATE	Tor3a
1	156669619	A	missense_variant,NMD_transcript_variant	MODERATE	Tor3a
1	156669619	A	missense_variant	MODERATE	Tor3a
1	156669619	A	missense_variant,NMD_transcript_variant	MODERATE	Tor3a
1	156673586	T	missense_variant	MODERATE	Tor3a
1	156673586	T	missense_variant	MODERATE	Tor3a
1	156673586	T	missense_variant,NMD_transcript_variant	MODERATE	Tor3a
1	156673586	T	missense_variant,NMD_transcript_variant	MODERATE	Tor3a
1	156673586	T	missense_variant	MODERATE	Tor3a
1	156673586	T	missense_variant,NMD_transcript_variant	MODERATE	Tor3a
1	156832745	C	missense_variant	MODERATE	Ralgps2
1	156832745	C	missense_variant	MODERATE	Ralgps2
1	156832745	C	missense_variant	MODERATE	Ralgps2
1	156832745	C	missense_variant	MODERATE	Ralgps2
1	156832745	C	missense_variant	MODERATE	Ralgps2
1	156832745	C	missense_variant	MODERATE	Ralgps2
1	156832745	C	missense_variant	MODERATE	Ralgps2
1	156832745	C	missense_variant	MODERATE	Ralgps2
1	156832745	C	missense_variant	MODERATE	Ralgps2
1	156845440	A	missense_variant	MODERATE	Angptl1
1	156845559	A	missense_variant	MODERATE	Angptl1
1	157099361	T	missense_variant	MODERATE	Tex35
1	157100165	A	missense_variant	MODERATE	Tex35
1	157100165	A	missense_variant	MODERATE	Tex35
1	157100165	A	missense_variant	MODERATE	Tex35
1	157100165	A	missense_variant	MODERATE	Tex35
1	157100165	A	missense_variant	MODERATE	Tex35
1	157100202	T	missense_variant	MODERATE	Tex35
1	157100202	T	missense_variant	MODERATE	Tex35
1	157100202	T	missense_variant	MODERATE	Tex35
1	157100202	T	missense_variant	MODERATE	Tex35
1	157100202	T	missense_variant	MODERATE	Tex35
1	157461979	C	missense_variant	MODERATE	BC026585
1	157464427	T	missense_variant	MODERATE	BC026585
1	157464427	T	missense_variant	MODERATE	BC026585
1	157464427	T	missense_variant	MODERATE	BC026585
1	157467240	A	missense_variant	MODERATE	BC026585
1	157467240	A	missense_variant	MODERATE	BC026585
1	157467240	A	missense_variant	MODERATE	BC026585
1	157529318	C	missense_variant	MODERATE	Sec16b
1	157529318	C	missense_variant	MODERATE	Sec16b
1	157529318	C	missense_variant	MODERATE	Sec16b
1	157535456	T	missense_variant	MODERATE	Sec16b
1	157535456	T	missense_variant	MODERATE	Sec16b
1	157535456	T	missense_variant	MODERATE	Sec16b
1	157535456	T	missense_variant	MODERATE	Sec16b
1	157559468	T	missense_variant	MODERATE	Sec16b
1	157559468	T	missense_variant	MODERATE	Sec16b
1	157559468	T	missense_variant	MODERATE	Sec16b
1	157559468	T	missense_variant	MODERATE	Sec16b
1	157565439	C	missense_variant	MODERATE	Sec16b
1	157565439	C	missense_variant	MODERATE	Sec16b
1	157565439	C	missense_variant	MODERATE	Sec16b
1	158246692	T	missense_variant	MODERATE	Brinp2
1	158266584	G	missense_variant	MODERATE	Brinp2
1	158267783	T	frameshift_variant,NMD_transcript_variant	HIGH	Brinp2
1	158509911	C	missense_variant	MODERATE	Astn1
1	158509911	C	missense_variant	MODERATE	Astn1
1	158509911	C	missense_variant	MODERATE	Astn1
1	158509911	C	missense_variant	MODERATE	Astn1
1	158509911	C	missense_variant	MODERATE	Astn1
1	158597288	C	missense_variant	MODERATE	Astn1
1	158597288	C	missense_variant	MODERATE	Astn1
1	158597288	C	missense_variant	MODERATE	Astn1
1	158597288	C	missense_variant	MODERATE	Astn1
1	158597288	C	missense_variant	MODERATE	Astn1
1	158667517	C	missense_variant	MODERATE	Astn1
1	158667517	C	missense_variant	MODERATE	Astn1
1	158667517	C	missense_variant	MODERATE	Astn1
1	158667517	C	missense_variant	MODERATE	Astn1
1	158750571	A	missense_variant	MODERATE	Pappa2
1	158765041	T	missense_variant	MODERATE	Pappa2
1	158782183	T	splice_region_variant,synonymous_variant	LOW	Pappa2
1	158782183	T	splice_region_variant,synonymous_variant	LOW	Pappa2
1	158787723	A	missense_variant	MODERATE	Pappa2
1	158787723	A	missense_variant	MODERATE	Pappa2
1	158814493	G	missense_variant	MODERATE	Pappa2
1	158814833	C	missense_variant	MODERATE	Pappa2
1	158832839	C	missense_variant	MODERATE	Pappa2
1	158834769	A	missense_variant	MODERATE	Pappa2
1	158834943	T	missense_variant,splice_region_variant	MODERATE	Pappa2
1	158845048	C	missense_variant	MODERATE	Pappa2
1	158845082	C	missense_variant	MODERATE	Pappa2
1	158845116	T	missense_variant	MODERATE	Pappa2
1	158956583	T	missense_variant	MODERATE	Pappa2
1	158956669	T	missense_variant	MODERATE	Pappa2
1	158956870	C	missense_variant	MODERATE	Pappa2
1	158957396	C	missense_variant	MODERATE	Pappa2
1	159850197	C	missense_variant	MODERATE	Tnr
1	159850197	C	missense_variant	MODERATE	Tnr
1	159850197	C	missense_variant	MODERATE	Tnr
1	159858348	C	missense_variant	MODERATE	Tnr
1	159858348	C	missense_variant	MODERATE	Tnr
1	159858348	C	missense_variant	MODERATE	Tnr
1	159886989	G	missense_variant	MODERATE	Tnr
1	159886989	G	missense_variant	MODERATE	Tnr
1	159919046	T	missense_variant	MODERATE	Tnr
1	159919046	T	missense_variant	MODERATE	Tnr
1	160105424	T	missense_variant	MODERATE	Tnn
1	160105424	T	missense_variant	MODERATE	Tnn
1	160114556	A	missense_variant	MODERATE	Tnn
1	160114556	A	missense_variant	MODERATE	Tnn
1	160146351	A	missense_variant	MODERATE	Tnn
1	160146351	A	missense_variant	MODERATE	Tnn
1	160147563	C	missense_variant	MODERATE	Tnn
1	160147563	C	missense_variant	MODERATE	Tnn
1	160739013	T	missense_variant	MODERATE	Rabgap1l
1	160739013	T	missense_variant	MODERATE	Rabgap1l
1	160739013	T	missense_variant	MODERATE	Rabgap1l
1	160739066	G	missense_variant	MODERATE	Rabgap1l
1	160739066	G	missense_variant	MODERATE	Rabgap1l
1	160739066	G	missense_variant	MODERATE	Rabgap1l
1	160989439	G	missense_variant,NMD_transcript_variant	MODERATE	Serpinc1
1	161046833	A	missense_variant	MODERATE	Dars2
1	161051348	G	missense_variant	MODERATE	Dars2
1	161070092	T	missense_variant	MODERATE	Dars2
1	161083424	G	missense_variant	MODERATE	Cenpl
1	161083424	G	missense_variant	MODERATE	Cenpl
1	161083424	G	missense_variant	MODERATE	Cenpl
1	161083474	C	stop_lost	HIGH	Cenpl
1	161150967	-	frameshift_variant	HIGH	Ankrd45
1	161244224	T	missense_variant	MODERATE	Prdx6
1	161244224	T	missense_variant,NMD_transcript_variant	MODERATE	Prdx6
1	161244224	T	missense_variant	MODERATE	Prdx6
1	161503752	A	missense_variant	MODERATE	Tnfsf18
1	161781763	C	missense_variant	MODERATE	Fasl
1	161781763	C	missense_variant	MODERATE	Fasl
1	161781866	C	missense_variant	MODERATE	Fasl
1	161834798	T	missense_variant	MODERATE	Suco
1	161857375	G	missense_variant	MODERATE	Suco
1	161857375	G	missense_variant	MODERATE	Suco
1	161942437	A	missense_variant	MODERATE	4930558K02Rik
1	162045386	A	missense_variant,splice_region_variant	MODERATE	Dnm3
1	162537121	CTC	inframe_insertion	MODERATE	Mettl13
1	162537121	CTC	inframe_insertion	MODERATE	Mettl13
1	162545899	T	missense_variant	MODERATE	Mettl13
1	162639753	G	missense_variant	MODERATE	Myoc
1	162697647	-	inframe_deletion	MODERATE	Prrc2c
1	162697647	-	inframe_deletion	MODERATE	Prrc2c
1	162697647	-	inframe_deletion	MODERATE	Prrc2c
1	162697647	-	inframe_deletion	MODERATE	Prrc2c
1	162697647	-	inframe_deletion	MODERATE	Prrc2c
1	162697647	-	inframe_deletion	MODERATE	Prrc2c
1	162704573	A	missense_variant	MODERATE	Prrc2c
1	162704573	A	missense_variant	MODERATE	Prrc2c
1	162704573	A	missense_variant	MODERATE	Prrc2c
1	162704573	A	missense_variant	MODERATE	Prrc2c
1	162704573	A	missense_variant	MODERATE	Prrc2c
1	162704573	A	missense_variant	MODERATE	Prrc2c
1	162706508	C	missense_variant	MODERATE	Prrc2c
1	162706508	C	missense_variant	MODERATE	Prrc2c
1	162706508	C	missense_variant	MODERATE	Prrc2c
1	162706508	C	missense_variant	MODERATE	Prrc2c
1	162718880	C	missense_variant	MODERATE	Prrc2c
1	162718880	C	missense_variant	MODERATE	Prrc2c
1	162718880	C	missense_variant	MODERATE	Prrc2c
1	162718880	C	missense_variant	MODERATE	Prrc2c
1	162718880	C	missense_variant	MODERATE	Prrc2c
1	162795070	A	missense_variant	MODERATE	Fmo4
1	162795070	A	missense_variant	MODERATE	Fmo4
1	162799048	C	missense_variant	MODERATE	Fmo4
1	162799048	C	missense_variant	MODERATE	Fmo4
1	162805167	C	missense_variant	MODERATE	Fmo4
1	162805167	C	missense_variant	MODERATE	Fmo4
1	162808440	T	missense_variant	MODERATE	Fmo4
1	162808440	T	missense_variant	MODERATE	Fmo4
1	162808440	T	missense_variant	MODERATE	Fmo4
1	162887728	T	splice_region_variant,synonymous_variant	LOW	Fmo2
1	162887728	T	splice_region_variant,synonymous_variant	LOW	Fmo2
1	162887728	T	splice_region_variant,synonymous_variant	LOW	Fmo2
1	162916743	T	missense_variant	MODERATE	Fmo6
1	162922717	C	missense_variant	MODERATE	Fmo6
1	163994695	A	missense_variant	MODERATE	BC055324
1	163994695	A	missense_variant,NMD_transcript_variant	MODERATE	BC055324
1	163994695	A	missense_variant	MODERATE	BC055324
1	165634384	A	missense_variant,NMD_transcript_variant	MODERATE	Mpzl1
1	165634384	A	missense_variant	MODERATE	Mpzl1
1	165634384	A	missense_variant	MODERATE	Mpzl1
1	165634384	A	missense_variant	MODERATE	Mpzl1
1	165634384	A	missense_variant	MODERATE	Mpzl1
1	165875455	T	frameshift_variant	HIGH	Pou2f1
1	165875471	T	missense_variant	MODERATE	Pou2f1
1	171051722	C	missense_variant	MODERATE	Fcgr3
1	171051722	C	missense_variant	MODERATE	Fcgr3
1	171051851	A	splice_region_variant,synonymous_variant	LOW	Fcgr3
1	171051851	A	splice_region_variant,synonymous_variant	LOW	Fcgr3
1	171057793	C	missense_variant	MODERATE	Fcgr3
1	171057793	C	missense_variant	MODERATE	Fcgr3
1	171057815	C	missense_variant	MODERATE	Fcgr3
1	171057815	C	missense_variant	MODERATE	Fcgr3
1	171057820	C	missense_variant	MODERATE	Fcgr3
1	171057820	C	missense_variant	MODERATE	Fcgr3
1	178256652	TGGTAGTGCACT	inframe_insertion	MODERATE	Desi2
1	178915381	A	missense_variant	MODERATE	Kif26b
1	178915381	A	missense_variant	MODERATE	Kif26b
1	179546096	C	missense_variant	MODERATE	Tfb2m
1	179546098	G	missense_variant	MODERATE	Tfb2m
1	179579744	G	missense_variant	MODERATE	Cnst
1	179609803	G	missense_variant	MODERATE	Cnst
1	179609874	C	missense_variant	MODERATE	Cnst
1	179609948	G	missense_variant	MODERATE	Cnst
1	179610043	A	missense_variant	MODERATE	Cnst
1	179610137	CAG	inframe_insertion	MODERATE	Cnst
1	179610140	A	missense_variant	MODERATE	Cnst
1	179610254	T	missense_variant	MODERATE	Cnst
1	179610260	A	missense_variant	MODERATE	Cnst
1	179610620	A	missense_variant	MODERATE	Cnst
1	179697832	C	missense_variant	MODERATE	Gm1305
1	179702403	A	missense_variant	MODERATE	Gm1305
1	179733186	T	missense_variant	MODERATE	Gm1305
1	179740080	A	missense_variant	MODERATE	Gm1305
1	179748643	T	missense_variant	MODERATE	Ahctf1
1	179748643	T	missense_variant	MODERATE	Ahctf1
1	179752502	A	missense_variant	MODERATE	Ahctf1
1	179752948	C	missense_variant	MODERATE	Ahctf1
1	179753176	-	inframe_deletion	MODERATE	Ahctf1
1	179753456	C	missense_variant	MODERATE	Ahctf1
1	179753463	G	missense_variant	MODERATE	Ahctf1
1	179753483	C	missense_variant	MODERATE	Ahctf1
1	179753544	G	missense_variant	MODERATE	Ahctf1
1	179753766	T	missense_variant	MODERATE	Ahctf1
1	179760283	C	missense_variant	MODERATE	Ahctf1
1	179762572	T	missense_variant	MODERATE	Ahctf1
1	179763595	G	missense_variant,NMD_transcript_variant	MODERATE	Ahctf1
1	179763595	G	missense_variant	MODERATE	Ahctf1
1	180168619	A	missense_variant,NMD_transcript_variant	MODERATE	Adck3
1	180178986	A	missense_variant	MODERATE	Adck3
1	180178986	A	missense_variant,NMD_transcript_variant	MODERATE	Adck3
1	180178986	A	missense_variant	MODERATE	Adck3
1	180332587	G	missense_variant	MODERATE	Itpkb
1	180333341	G	missense_variant	MODERATE	Itpkb
1	180333680	A	missense_variant	MODERATE	Itpkb
1	180855863	G	missense_variant	MODERATE	Sde2
1	180862551	C	missense_variant	MODERATE	Sde2
1	180862558	T	missense_variant	MODERATE	Sde2
1	180862575	C	missense_variant	MODERATE	Sde2
1	180862620	T	missense_variant	MODERATE	Sde2
1	180862714	C	missense_variant	MODERATE	Sde2
1	180862741	T	missense_variant	MODERATE	Sde2
1	180862774	C	missense_variant	MODERATE	Sde2
1	180866166	C	missense_variant	MODERATE	Sde2
1	180897476	C	missense_variant	MODERATE	Lefty2
1	180935113	T	missense_variant	MODERATE	Lefty1
1	180935284	G	missense_variant	MODERATE	Lefty1
1	180936708	T	missense_variant	MODERATE	Lefty1
1	180937154	G	missense_variant	MODERATE	Lefty1
1	180937252	C	splice_region_variant,synonymous_variant	LOW	Lefty1
1	180965797	C	missense_variant	MODERATE	Tmem63a
1	180965797	C	missense_variant	MODERATE	Tmem63a
1	181001924	T	missense_variant	MODERATE	Ephx1
1	181001924	T	missense_variant	MODERATE	Ephx1
1	181001924	T	missense_variant	MODERATE	Ephx1
1	181123924	T	missense_variant	MODERATE	Nvl
1	181409714	A	missense_variant	MODERATE	Cnih3
1	181921917	-	inframe_deletion	MODERATE	Enah
1	181921917	-	inframe_deletion	MODERATE	Enah
1	181921917	-	inframe_deletion	MODERATE	Enah
1	181921917	-	inframe_deletion	MODERATE	Enah
1	181921917	-	inframe_deletion	MODERATE	Enah
1	182442801	A	missense_variant	MODERATE	Trp53bp2
1	182448926	T	missense_variant	MODERATE	Trp53bp2
1	182478607	T	missense_variant	MODERATE	Capn2
2	3340360	A	missense_variant	MODERATE	Acbd7
2	3340368	C	missense_variant	MODERATE	Acbd7
2	3340699	-	frameshift_variant,splice_region_variant	HIGH	Acbd7
2	9951172	TCTCCC	inframe_insertion	MODERATE	Taf3
2	9951172	TCTCCC	inframe_insertion	MODERATE	Taf3
2	9951194	C	missense_variant	MODERATE	Taf3
2	9951194	C	missense_variant	MODERATE	Taf3
2	20967391	T	missense_variant	MODERATE	Arhgap21
2	20967391	T	missense_variant	MODERATE	Arhgap21
2	20967391	T	missense_variant	MODERATE	Arhgap21
2	20967391	T	missense_variant	MODERATE	Arhgap21
2	20967391	T	missense_variant	MODERATE	Arhgap21
2	25268911	-	inframe_deletion	MODERATE	Tprn
2	29980201	A	missense_variant,splice_region_variant	MODERATE	Sptan1
2	29980201	A	missense_variant,splice_region_variant	MODERATE	Sptan1
2	29980201	A	missense_variant,splice_region_variant	MODERATE	Sptan1
2	29980201	A	missense_variant,splice_region_variant	MODERATE	Sptan1
2	29980201	A	missense_variant,splice_region_variant	MODERATE	Sptan1
2	29980201	A	missense_variant,splice_region_variant	MODERATE	Sptan1
2	29980201	A	missense_variant,splice_region_variant	MODERATE	Sptan1
2	31838383	T	missense_variant	MODERATE	Fibcd1
2	32919539	G	missense_variant	MODERATE	Fam129b
2	35661599	-	inframe_deletion,NMD_transcript_variant	MODERATE	Dab2ip
2	35661599	-	inframe_deletion	MODERATE	Dab2ip
2	35661599	-	inframe_deletion,NMD_transcript_variant	MODERATE	Dab2ip
2	35661599	-	inframe_deletion	MODERATE	Dab2ip
2	35661599	-	inframe_deletion	MODERATE	Dab2ip
2	35661599	-	inframe_deletion	MODERATE	Dab2ip
2	35661599	-	inframe_deletion	MODERATE	Dab2ip
2	52223063	A	frameshift_variant	HIGH	Neb
2	62606286	C	missense_variant	MODERATE	Ifih1
2	62606286	C	missense_variant	MODERATE	Ifih1
2	62645632	A	missense_variant	MODERATE	Ifih1
2	62645632	A	missense_variant	MODERATE	Ifih1
2	66508633	T	missense_variant	MODERATE	Scn9a
2	66508633	T	missense_variant	MODERATE	Scn9a
2	66508633	T	missense_variant	MODERATE	Scn9a
2	66508633	T	missense_variant	MODERATE	Scn9a
2	66508633	T	missense_variant	MODERATE	Scn9a
2	66533418	A	splice_region_variant,synonymous_variant	LOW	Scn9a
2	66533418	A	splice_region_variant,synonymous_variant	LOW	Scn9a
2	66533418	A	splice_region_variant,synonymous_variant	LOW	Scn9a
2	66533418	A	splice_region_variant,synonymous_variant	LOW	Scn9a
2	66533418	A	splice_region_variant,synonymous_variant	LOW	Scn9a
2	66547227	A	splice_region_variant,synonymous_variant	LOW	Scn9a
2	66547227	A	splice_region_variant,synonymous_variant	LOW	Scn9a
2	66547227	A	splice_region_variant,synonymous_variant	LOW	Scn9a
2	66547227	A	splice_region_variant,synonymous_variant	LOW	Scn9a
2	66547227	A	splice_region_variant,synonymous_variant	LOW	Scn9a
2	67511112	C	missense_variant	MODERATE	Xirp2
2	67511112	C	missense_variant	MODERATE	Xirp2
2	67513151	T	missense_variant	MODERATE	Xirp2
2	67513151	T	missense_variant	MODERATE	Xirp2
2	67514800	C	missense_variant	MODERATE	Xirp2
2	67514800	C	missense_variant	MODERATE	Xirp2
2	67515283	C	missense_variant	MODERATE	Xirp2
2	67515283	C	missense_variant	MODERATE	Xirp2
2	67525183	A	missense_variant	MODERATE	Xirp2
2	67525545	TAA	inframe_insertion	MODERATE	Xirp2
2	67525599	G	missense_variant	MODERATE	Xirp2
2	67526000	G	missense_variant	MODERATE	Xirp2
2	67526183	A	missense_variant	MODERATE	Xirp2
2	68664380	A	missense_variant	MODERATE	4932414N04Rik
2	68716189	C	missense_variant	MODERATE	4932414N04Rik
2	68716189	C	missense_variant	MODERATE	4932414N04Rik
2	68716276	C	missense_variant	MODERATE	4932414N04Rik
2	68716276	C	missense_variant	MODERATE	4932414N04Rik
2	68716277	A	missense_variant	MODERATE	4932414N04Rik
2	68716277	A	missense_variant	MODERATE	4932414N04Rik
2	68717182	C	missense_variant	MODERATE	4932414N04Rik
2	68717182	C	missense_variant	MODERATE	4932414N04Rik
2	68744294	G	missense_variant	MODERATE	4932414N04Rik
2	68744294	G	missense_variant	MODERATE	4932414N04Rik
2	68745553	A	missense_variant	MODERATE	4932414N04Rik
2	68745553	A	missense_variant	MODERATE	4932414N04Rik
2	98662303	G	missense_variant	MODERATE	Gm10801
2	98662359	G	missense_variant	MODERATE	Gm10801
2	98663996	C	missense_variant	MODERATE	Gm10801
2	98664007	C	missense_variant	MODERATE	Gm10801
2	98664016	G	missense_variant	MODERATE	Gm10801
2	98664034	A	missense_variant	MODERATE	Gm10801
2	98664050	G	missense_variant	MODERATE	Gm10801
2	122306326	T	missense_variant	MODERATE	Duoxa1
2	122306326	T	missense_variant	MODERATE	Duoxa1
2	122306326	T	missense_variant	MODERATE	Duoxa1
2	122306326	T	missense_variant	MODERATE	Duoxa1
2	122306326	T	missense_variant	MODERATE	Duoxa1
2	122306326	T	missense_variant	MODERATE	Duoxa1
2	130544956	A	missense_variant	MODERATE	Ptpra
2	130544956	A	missense_variant	MODERATE	Ptpra
2	150179246	T	frameshift_variant	HIGH	Gm10770
2	154234491	T	stop_gained,splice_region_variant	HIGH	Bpifb5
2	158043482	A	missense_variant	MODERATE	Rprd1b
2	158043482	A	missense_variant	MODERATE	Rprd1b
2	158043482	A	missense_variant	MODERATE	Rprd1b
2	158043482	A	missense_variant	MODERATE	Rprd1b
2	158043482	A	missense_variant	MODERATE	Rprd1b
2	158047932	T	missense_variant	MODERATE	Rprd1b
2	158047932	T	missense_variant	MODERATE	Rprd1b
2	158047932	T	missense_variant	MODERATE	Rprd1b
2	158047932	T	missense_variant	MODERATE	Rprd1b
2	158047932	T	missense_variant	MODERATE	Rprd1b
2	158074967	T	missense_variant	MODERATE	Rprd1b
2	158074967	T	missense_variant	MODERATE	Rprd1b
2	164502689	-	frameshift_variant	HIGH	Pigt
2	167020517	-	inframe_deletion	MODERATE	Ddx27
2	167020517	-	inframe_deletion	MODERATE	Ddx27
2	167020517	-	inframe_deletion	MODERATE	Ddx27
2	177314755	A	missense_variant	MODERATE	Gm14412
2	177314893	C	missense_variant	MODERATE	Gm14412
2	177315058	G	missense_variant	MODERATE	Gm14412
2	177315686	C	missense_variant	MODERATE	Gm14412
2	177315741	G	missense_variant	MODERATE	Gm14412
2	179444707	A	missense_variant	MODERATE	Cdh4
2	179444707	A	missense_variant	MODERATE	Cdh4
2	180062028	T	splice_region_variant,synonymous_variant	LOW	Ss18l1
2	180138237	C	missense_variant	MODERATE	Osbpl2
2	180179104	A	missense_variant	MODERATE	Lama5
2	180180393	G	missense_variant	MODERATE	Lama5
2	180185697	T	missense_variant	MODERATE	Lama5
2	180185816	T	missense_variant,splice_region_variant	MODERATE	Lama5
2	180186669	C	missense_variant	MODERATE	Lama5
2	180190338	T	missense_variant	MODERATE	Lama5
2	180194546	G	missense_variant	MODERATE	Lama5
2	180195271	T	missense_variant	MODERATE	Lama5
2	180198362	T	missense_variant	MODERATE	Lama5
2	180199168	A	missense_variant	MODERATE	Lama5
2	180640400	T	missense_variant	MODERATE	Tcfl5
2	180687637	T	missense_variant	MODERATE	Dido1
2	180687637	T	missense_variant	MODERATE	Dido1
2	180687637	T	missense_variant	MODERATE	Dido1
2	180687637	T	missense_variant	MODERATE	Dido1
2	180687637	T	missense_variant	MODERATE	Dido1
2	181187875	C	missense_variant	MODERATE	Ppdpf
2	181187875	C	missense_variant	MODERATE	Ppdpf
2	181188292	C	missense_variant	MODERATE	Ppdpf
2	181188292	C	missense_variant	MODERATE	Ppdpf
2	181232123	T	missense_variant	MODERATE	Helz2
2	181232123	T	missense_variant	MODERATE	Helz2
2	181232123	T	missense_variant	MODERATE	Helz2
2	181232891	A	missense_variant	MODERATE	Helz2
2	181232891	A	missense_variant	MODERATE	Helz2
2	181232891	A	missense_variant	MODERATE	Helz2
2	181234960	C	missense_variant	MODERATE	Helz2
2	181234960	C	missense_variant	MODERATE	Helz2
2	181234960	C	missense_variant	MODERATE	Helz2
2	181237408	T	missense_variant	MODERATE	Helz2
2	181237408	T	missense_variant	MODERATE	Helz2
2	181237408	T	missense_variant	MODERATE	Helz2
2	181237546	A	missense_variant	MODERATE	Helz2
2	181237546	A	missense_variant	MODERATE	Helz2
2	181237546	A	missense_variant	MODERATE	Helz2
2	181322492	A	missense_variant	MODERATE	Rtel1
2	181322492	A	missense_variant	MODERATE	Rtel1
2	181322492	A	missense_variant	MODERATE	Rtel1
2	181322492	A	missense_variant	MODERATE	Rtel1
2	181322492	A	missense_variant	MODERATE	Rtel1
2	181322492	A	missense_variant	MODERATE	Rtel1
2	181322495	G	missense_variant	MODERATE	Rtel1
2	181322495	G	missense_variant	MODERATE	Rtel1
2	181322495	G	missense_variant	MODERATE	Rtel1
2	181322495	G	missense_variant	MODERATE	Rtel1
2	181322495	G	missense_variant	MODERATE	Rtel1
2	181322495	G	missense_variant	MODERATE	Rtel1
2	181356425	T	missense_variant	MODERATE	Rtel1
2	181356425	T	missense_variant	MODERATE	Rtel1
2	181356425	T	missense_variant	MODERATE	Rtel1
2	181510514	T	missense_variant	MODERATE	Tpd52l2
2	181510514	T	missense_variant	MODERATE	Tpd52l2
2	181689595	C	missense_variant	MODERATE	Rgs19
2	181689595	C	missense_variant	MODERATE	Rgs19
2	181689595	C	missense_variant	MODERATE	Rgs19
2	181689595	C	missense_variant	MODERATE	Rgs19
2	181689595	C	missense_variant	MODERATE	Rgs19
2	181689595	C	missense_variant	MODERATE	Rgs19
2	181689595	C	missense_variant	MODERATE	Rgs19
2	181797505	-	inframe_deletion	MODERATE	Myt1
2	181797505	-	inframe_deletion	MODERATE	Myt1
2	181797505	-	inframe_deletion	MODERATE	Myt1
2	181797589	GAGGAG	inframe_insertion	MODERATE	Myt1
2	181797589	GAGGAG	inframe_insertion	MODERATE	Myt1
2	181797589	GAGGAG	inframe_insertion	MODERATE	Myt1
2	181797589	GAGGAG	inframe_insertion	MODERATE	Myt1
3	6620125	T	missense_variant	MODERATE	1700008P02Rik
3	10092258	A	missense_variant	MODERATE	Gm9833
3	14611055	T	missense_variant	MODERATE	1810022K09Rik
3	14887916	C	missense_variant	MODERATE	Car2
3	14887916	C	missense_variant	MODERATE	Car2
3	15379014	C	missense_variant	MODERATE	Sirpb1a
3	15379014	C	missense_variant	MODERATE	Sirpb1a
3	15379024	C	missense_variant	MODERATE	Sirpb1a
3	15379024	C	missense_variant	MODERATE	Sirpb1a
3	15379098	A	missense_variant	MODERATE	Sirpb1a
3	15379098	A	missense_variant	MODERATE	Sirpb1a
3	15410570	T	missense_variant	MODERATE	Sirpb1a
3	15410570	T	missense_variant	MODERATE	Sirpb1a
3	15410575	T	missense_variant	MODERATE	Sirpb1a
3	15410575	T	missense_variant	MODERATE	Sirpb1a
3	15411198	T	missense_variant	MODERATE	Sirpb1a
3	15411198	T	missense_variant	MODERATE	Sirpb1a
3	15411198	T	missense_variant	MODERATE	Sirpb1a
3	15411233	T	missense_variant	MODERATE	Sirpb1a
3	15411233	T	missense_variant	MODERATE	Sirpb1a
3	15411233	T	missense_variant	MODERATE	Sirpb1a
3	15411251	G	missense_variant	MODERATE	Sirpb1a
3	15411251	G	missense_variant	MODERATE	Sirpb1a
3	15411251	G	missense_variant	MODERATE	Sirpb1a
3	15411410	T	missense_variant	MODERATE	Sirpb1a
3	15411410	T	missense_variant	MODERATE	Sirpb1a
3	15411410	T	missense_variant	MODERATE	Sirpb1a
3	15411438	C	missense_variant	MODERATE	Sirpb1a
3	15411438	C	missense_variant	MODERATE	Sirpb1a
3	15411438	C	missense_variant	MODERATE	Sirpb1a
3	15411470	A	missense_variant	MODERATE	Sirpb1a
3	15411470	A	missense_variant	MODERATE	Sirpb1a
3	15411470	A	missense_variant	MODERATE	Sirpb1a
3	15416845	G	missense_variant	MODERATE	Sirpb1a
3	15416845	G	missense_variant	MODERATE	Sirpb1a
3	15416845	G	missense_variant	MODERATE	Sirpb1a
3	15416868	A	missense_variant	MODERATE	Sirpb1a
3	15416868	A	missense_variant	MODERATE	Sirpb1a
3	15416868	A	missense_variant	MODERATE	Sirpb1a
3	15416878	G	missense_variant	MODERATE	Sirpb1a
3	15416878	G	missense_variant	MODERATE	Sirpb1a
3	15416878	G	missense_variant	MODERATE	Sirpb1a
3	15416881	AA	frameshift_variant	HIGH	Sirpb1a
3	15416881	AA	frameshift_variant	HIGH	Sirpb1a
3	15416881	AA	frameshift_variant	HIGH	Sirpb1a
3	15416882	A	missense_variant	MODERATE	Sirpb1a
3	15416882	A	missense_variant	MODERATE	Sirpb1a
3	15416882	A	missense_variant	MODERATE	Sirpb1a
3	15416884	-	frameshift_variant	HIGH	Sirpb1a
3	15416884	-	frameshift_variant	HIGH	Sirpb1a
3	15416884	-	frameshift_variant	HIGH	Sirpb1a
3	15416894	G	missense_variant	MODERATE	Sirpb1a
3	15416894	G	missense_variant	MODERATE	Sirpb1a
3	15416894	G	missense_variant	MODERATE	Sirpb1a
3	15416899	T	missense_variant	MODERATE	Sirpb1a
3	15416899	T	missense_variant	MODERATE	Sirpb1a
3	15416899	T	missense_variant	MODERATE	Sirpb1a
3	15416972	G	missense_variant	MODERATE	Sirpb1a
3	15416972	G	missense_variant	MODERATE	Sirpb1a
3	15416972	G	missense_variant	MODERATE	Sirpb1a
3	15416989	G	missense_variant	MODERATE	Sirpb1a
3	15416989	G	missense_variant	MODERATE	Sirpb1a
3	15416989	G	missense_variant	MODERATE	Sirpb1a
3	15416990	T	missense_variant	MODERATE	Sirpb1a
3	15416990	T	missense_variant	MODERATE	Sirpb1a
3	15416990	T	missense_variant,splice_region_variant	MODERATE	Sirpb1a
3	15416995	A	missense_variant	MODERATE	Sirpb1a
3	15416995	A	missense_variant	MODERATE	Sirpb1a
3	15416998	G	missense_variant	MODERATE	Sirpb1a
3	15416998	G	missense_variant	MODERATE	Sirpb1a
3	15416999	T	missense_variant	MODERATE	Sirpb1a
3	15416999	T	missense_variant	MODERATE	Sirpb1a
3	15417016	A	missense_variant	MODERATE	Sirpb1a
3	15417016	A	missense_variant	MODERATE	Sirpb1a
3	15417017	C	missense_variant	MODERATE	Sirpb1a
3	15417017	C	missense_variant	MODERATE	Sirpb1a
3	15417035	A	missense_variant	MODERATE	Sirpb1a
3	15417035	A	missense_variant	MODERATE	Sirpb1a
3	15426390	A	missense_variant	MODERATE	Sirpb1a
3	15426390	A	missense_variant	MODERATE	Sirpb1a
3	15426390	A	missense_variant	MODERATE	Sirpb1a
3	15548594	A	missense_variant	MODERATE	Sirpb1b
3	15548594	A	missense_variant	MODERATE	Sirpb1b
3	15548594	A	missense_variant	MODERATE	Sirpb1b
3	15548622	A	missense_variant	MODERATE	Sirpb1b
3	15548622	A	missense_variant	MODERATE	Sirpb1b
3	15548622	A	missense_variant	MODERATE	Sirpb1b
3	15548631	A	missense_variant	MODERATE	Sirpb1b
3	15548631	A	missense_variant	MODERATE	Sirpb1b
3	15548631	A	missense_variant	MODERATE	Sirpb1b
3	15548632	G	missense_variant	MODERATE	Sirpb1b
3	15548632	G	missense_variant	MODERATE	Sirpb1b
3	15548632	G	missense_variant	MODERATE	Sirpb1b
3	15548639	G	missense_variant	MODERATE	Sirpb1b
3	15548639	G	missense_variant	MODERATE	Sirpb1b
3	15548639	G	missense_variant	MODERATE	Sirpb1b
3	15548726	T	missense_variant	MODERATE	Sirpb1b
3	15548726	T	missense_variant	MODERATE	Sirpb1b
3	15548726	T	missense_variant	MODERATE	Sirpb1b
3	15548753	G	missense_variant	MODERATE	Sirpb1b
3	15548753	G	missense_variant	MODERATE	Sirpb1b
3	15548754	T	missense_variant	MODERATE	Sirpb1b
3	15548754	T	missense_variant	MODERATE	Sirpb1b
3	15548755	G	missense_variant	MODERATE	Sirpb1b
3	15548755	G	missense_variant	MODERATE	Sirpb1b
3	15795345	T	missense_variant	MODERATE	Sirpb1c
3	15795345	T	missense_variant	MODERATE	Sirpb1c
3	15802520	C	missense_variant	MODERATE	Sirpb1c
3	15802520	C	missense_variant	MODERATE	Sirpb1c
3	15832935	T	missense_variant	MODERATE	Sirpb1c
3	15832935	T	missense_variant	MODERATE	Sirpb1c
3	15832935	T	missense_variant	MODERATE	Sirpb1c
3	15832935	T	missense_variant	MODERATE	Sirpb1c
3	15832935	T	missense_variant	MODERATE	Sirpb1c
3	15832935	T	missense_variant	MODERATE	Sirpb1c
3	15833088	T	missense_variant	MODERATE	Sirpb1c
3	15833088	T	missense_variant	MODERATE	Sirpb1c
3	15833088	T	missense_variant	MODERATE	Sirpb1c
3	15833088	T	missense_variant	MODERATE	Sirpb1c
3	15833088	T	missense_variant	MODERATE	Sirpb1c
3	15833088	T	missense_variant	MODERATE	Sirpb1c
3	15838640	A	missense_variant	MODERATE	Sirpb1c
3	15838640	A	missense_variant	MODERATE	Sirpb1c
3	15838640	A	missense_variant	MODERATE	Sirpb1c
3	15838640	A	missense_variant	MODERATE	Sirpb1c
3	15838640	A	missense_variant	MODERATE	Sirpb1c
3	15838640	A	missense_variant	MODERATE	Sirpb1c
3	15838649	A	missense_variant	MODERATE	Sirpb1c
3	15838649	A	missense_variant	MODERATE	Sirpb1c
3	15838649	A	missense_variant	MODERATE	Sirpb1c
3	15838649	A	missense_variant	MODERATE	Sirpb1c
[truncated: 13,996 more rows]
