# Supplementary material for: Genome-Wide Exome Analysis of Cmv5-Disparate Mouse Strains that Differ in Host Resistance to Murine Cytomegalovirus Infection
Source: G3 (Bethesda). 2017 Apr 26;7(6):1979–84. doi: 10.1534/g3.117.042531 (PMC5473773; doi:10.1534/g3.117.042531)
Supplement: Supplementary file 2 [file 1979FileS2.zip › Supplemental File/MH2b_UVA VEP.csv]

Chr	Pos	Allele	Consequence	Impact	Symbol
1	6848980	T	missense_variant	MODERATE	St18
1	6848980	T	missense_variant	MODERATE	St18
1	6848980	T	missense_variant	MODERATE	St18
1	6848980	T	missense_variant	MODERATE	St18
1	6848980	T	missense_variant	MODERATE	St18
1	6848980	T	missense_variant	MODERATE	St18
1	9545597	T	missense_variant	MODERATE	Rrs1
1	9545621	T	missense_variant	MODERATE	Rrs1
1	9545654	A	missense_variant	MODERATE	Rrs1
1	9545663	T	missense_variant	MODERATE	Rrs1
1	9545666	T	missense_variant	MODERATE	Rrs1
1	9545668	A	missense_variant	MODERATE	Rrs1
1	9545674	T	missense_variant	MODERATE	Rrs1
1	9545684	T	missense_variant	MODERATE	Rrs1
1	9545693	T	missense_variant	MODERATE	Rrs1
1	9545762	A	missense_variant	MODERATE	Rrs1
1	9545767	A	missense_variant	MODERATE	Rrs1
1	9545801	A	missense_variant	MODERATE	Rrs1
1	9545840	A	missense_variant	MODERATE	Rrs1
1	9545860	A	missense_variant	MODERATE	Rrs1
1	9545875	C	missense_variant	MODERATE	Rrs1
1	9545876	T	missense_variant	MODERATE	Rrs1
1	9545894	T	missense_variant	MODERATE	Rrs1
1	9545925	A	missense_variant	MODERATE	Rrs1
1	9545951	T	missense_variant	MODERATE	Rrs1
1	9546103	-	frameshift_variant	HIGH	Rrs1
1	9546215	T	missense_variant	MODERATE	Rrs1
1	9546223	T	missense_variant	MODERATE	Rrs1
1	9546259	T	missense_variant	MODERATE	Rrs1
1	9546268	T	missense_variant	MODERATE	Rrs1
1	9546313	A	missense_variant	MODERATE	Rrs1
1	9546338	A	missense_variant	MODERATE	Rrs1
1	9546341	T	missense_variant	MODERATE	Rrs1
1	9546377	T	missense_variant	MODERATE	Rrs1
1	9546452	A	missense_variant	MODERATE	Rrs1
1	9546478	T	missense_variant	MODERATE	Rrs1
1	9546533	A	missense_variant	MODERATE	Rrs1
1	9724699	G	missense_variant	MODERATE	Vcpip1
1	9932176	A	missense_variant	MODERATE	Mcmdc2
1	9932176	A	missense_variant	MODERATE	Mcmdc2
1	9932176	A	missense_variant,NMD_transcript_variant	MODERATE	Mcmdc2
1	9932176	A	missense_variant	MODERATE	Mcmdc2
1	11265732	T	missense_variant	MODERATE	Prex2
1	11265732	T	missense_variant,NMD_transcript_variant	MODERATE	Prex2
1	11285085	G	missense_variant	MODERATE	Prex2
1	13118798	C	missense_variant	MODERATE	Prdm14
1	13700937	A	missense_variant	MODERATE	Xkr9
1	14889420	T	missense_variant	MODERATE	Trpa1
1	17602652	T	missense_variant	MODERATE	Pi15
1	17602784	A	missense_variant	MODERATE	Pi15
1	18265065	G	missense_variant	MODERATE	Defb41
1	18265065	G	missense_variant	MODERATE	Defb41
1	19234346	AA	frameshift_variant,stop_retained_variant	HIGH	Tfap2b
1	19234346	AA	frameshift_variant,stop_retained_variant	HIGH	Tfap2b
1	20522979	C	missense_variant	MODERATE	Pkhd1
1	20524250	T	missense_variant	MODERATE	Pkhd1
1	20547347	T	missense_variant	MODERATE	Pkhd1
1	20547385	C	missense_variant	MODERATE	Pkhd1
1	20548190	T	missense_variant	MODERATE	Pkhd1
1	20549732	T	missense_variant	MODERATE	Pkhd1
1	20549733	G	missense_variant	MODERATE	Pkhd1
1	20549806	T	splice_region_variant,synonymous_variant	LOW	Pkhd1
1	20553472	T	missense_variant	MODERATE	Pkhd1
1	20558674	A	missense_variant	MODERATE	Pkhd1
1	20558708	G	missense_variant	MODERATE	Pkhd1
1	20559437	T	missense_variant	MODERATE	Pkhd1
1	20559475	T	missense_variant	MODERATE	Pkhd1
1	20562376	G	missense_variant	MODERATE	Pkhd1
1	20562472	A	missense_variant	MODERATE	Pkhd1
1	20563652	C	missense_variant	MODERATE	Pkhd1
1	20608382	T	missense_variant	MODERATE	Pkhd1
1	20935152	C	missense_variant	MODERATE	Paqr8
1	20935152	C	missense_variant	MODERATE	Paqr8
1	20935152	C	missense_variant	MODERATE	Paqr8
1	20935152	C	missense_variant	MODERATE	Paqr8
1	20935638	T	missense_variant	MODERATE	Paqr8
1	20935638	T	missense_variant	MODERATE	Paqr8
1	20935638	T	missense_variant	MODERATE	Paqr8
1	20935638	T	missense_variant	MODERATE	Paqr8
1	20989490	A	missense_variant	MODERATE	Efhc1
1	21229547	T	missense_variant	MODERATE	Tmem14a
1	21229568	C	missense_variant	MODERATE	Tmem14a
1	21350263	G	missense_variant	MODERATE	Khdc1a
1	21351008	C	missense_variant	MODERATE	Khdc1a
1	21368897	G	missense_variant	MODERATE	Khdc1c
1	21384246	A	missense_variant	MODERATE	Khdc1b
1	21384342	T	missense_variant	MODERATE	Khdc1b
1	26687267	A	missense_variant	MODERATE	4931408C20Rik
1	26687332	G	missense_variant	MODERATE	4931408C20Rik
1	26687400	T	missense_variant	MODERATE	4931408C20Rik
1	34135325	C	missense_variant	MODERATE	Dst
1	34135325	C	missense_variant	MODERATE	Dst
1	34169888	A	missense_variant	MODERATE	Dst
1	34169888	A	missense_variant	MODERATE	Dst
1	34169888	A	missense_variant	MODERATE	Dst
1	34169888	A	missense_variant	MODERATE	Dst
1	34169888	A	missense_variant	MODERATE	Dst
1	34169888	A	missense_variant	MODERATE	Dst
1	34169888	A	missense_variant	MODERATE	Dst
1	34169888	A	missense_variant	MODERATE	Dst
1	34170360	G	splice_region_variant,synonymous_variant	LOW	Dst
1	34170360	G	splice_region_variant,synonymous_variant	LOW	Dst
1	34170360	G	splice_region_variant,synonymous_variant	LOW	Dst
1	34170360	G	splice_region_variant,synonymous_variant	LOW	Dst
1	34170360	G	splice_region_variant,synonymous_variant	LOW	Dst
1	34170360	G	splice_region_variant,synonymous_variant	LOW	Dst
1	34170360	G	splice_region_variant,synonymous_variant	LOW	Dst
1	34170360	G	splice_region_variant,synonymous_variant	LOW	Dst
1	34178166	A	missense_variant	MODERATE	Dst
1	34178495	G	missense_variant	MODERATE	Dst
1	34179544	C	missense_variant	MODERATE	Dst
1	34179759	A	missense_variant	MODERATE	Dst
1	34179810	G	missense_variant	MODERATE	Dst
1	34180100	G	missense_variant	MODERATE	Dst
1	34182174	A	missense_variant	MODERATE	Dst
1	34182446	A	missense_variant	MODERATE	Dst
1	34182788	C	missense_variant	MODERATE	Dst
1	34189107	A	missense_variant	MODERATE	Dst
1	34189107	A	missense_variant	MODERATE	Dst
1	34189107	A	missense_variant	MODERATE	Dst
1	34189107	A	missense_variant	MODERATE	Dst
1	34189113	A	missense_variant	MODERATE	Dst
1	34189113	A	missense_variant	MODERATE	Dst
1	34189113	A	missense_variant	MODERATE	Dst
1	34189113	A	missense_variant	MODERATE	Dst
1	34189152	C	missense_variant	MODERATE	Dst
1	34189152	C	missense_variant	MODERATE	Dst
1	34189152	C	missense_variant	MODERATE	Dst
1	34189152	C	missense_variant	MODERATE	Dst
1	34189190	T	missense_variant	MODERATE	Dst
1	34189190	T	missense_variant	MODERATE	Dst
1	34189190	T	missense_variant	MODERATE	Dst
1	34189190	T	missense_variant	MODERATE	Dst
1	34189379	A	missense_variant	MODERATE	Dst
1	34189379	A	missense_variant	MODERATE	Dst
1	34189379	A	missense_variant	MODERATE	Dst
1	34189379	A	missense_variant	MODERATE	Dst
1	34189403	G	missense_variant	MODERATE	Dst
1	34189403	G	missense_variant	MODERATE	Dst
1	34189403	G	missense_variant	MODERATE	Dst
1	34189403	G	missense_variant	MODERATE	Dst
1	34189623	A	missense_variant	MODERATE	Dst
1	34189623	A	missense_variant	MODERATE	Dst
1	34189623	A	missense_variant	MODERATE	Dst
1	34189623	A	missense_variant	MODERATE	Dst
1	34190553	T	missense_variant	MODERATE	Dst
1	34190553	T	missense_variant	MODERATE	Dst
1	34190553	T	missense_variant	MODERATE	Dst
1	34190553	T	missense_variant	MODERATE	Dst
1	34190863	C	missense_variant	MODERATE	Dst
1	34190863	C	missense_variant	MODERATE	Dst
1	34190863	C	missense_variant	MODERATE	Dst
1	34190863	C	missense_variant	MODERATE	Dst
1	34190967	A	missense_variant	MODERATE	Dst
1	34190967	A	missense_variant	MODERATE	Dst
1	34190967	A	missense_variant	MODERATE	Dst
1	34190967	A	missense_variant	MODERATE	Dst
1	34191110	G	missense_variant	MODERATE	Dst
1	34191110	G	missense_variant	MODERATE	Dst
1	34191110	G	missense_variant	MODERATE	Dst
1	34191110	G	missense_variant	MODERATE	Dst
1	34191473	A	missense_variant	MODERATE	Dst
1	34191473	A	missense_variant	MODERATE	Dst
1	34191473	A	missense_variant	MODERATE	Dst
1	34191473	A	missense_variant	MODERATE	Dst
1	34191550	A	missense_variant	MODERATE	Dst
1	34191550	A	missense_variant	MODERATE	Dst
1	34191550	A	missense_variant	MODERATE	Dst
1	34191550	A	missense_variant	MODERATE	Dst
1	34193246	G	missense_variant	MODERATE	Dst
1	34193246	G	missense_variant	MODERATE	Dst
1	34193246	G	missense_variant	MODERATE	Dst
1	34193246	G	missense_variant	MODERATE	Dst
1	34498599	C	missense_variant	MODERATE	Prss39
1	34498599	C	missense_variant,NMD_transcript_variant	MODERATE	Prss39
1	34536493	A	missense_variant	MODERATE	Cfc1
1	34552517	G	missense_variant	MODERATE	Prss40
1	34552545	-	inframe_deletion	MODERATE	Prss40
1	34552563	T	missense_variant	MODERATE	Prss40
1	34552581	T	missense_variant	MODERATE	Prss40
1	34556040	T	missense_variant	MODERATE	Prss40
1	34556040	T	missense_variant	MODERATE	Prss40
1	34559765	C	missense_variant	MODERATE	Prss40
1	34560795	TGGTGG	protein_altering_variant,NMD_transcript_variant	MODERATE	Prss40
1	34560795	TGGTGG	protein_altering_variant	MODERATE	Prss40
1	34560871	T	missense_variant,NMD_transcript_variant	MODERATE	Prss40
1	34560871	T	missense_variant	MODERATE	Prss40
1	34560895	C	missense_variant,NMD_transcript_variant	MODERATE	Prss40
1	34560895	C	missense_variant	MODERATE	Prss40
1	34722209	G	missense_variant	MODERATE	Arhgef4
1	34724161	T	missense_variant	MODERATE	Arhgef4
1	34724438	A	missense_variant	MODERATE	Arhgef4
1	34724486	-	inframe_deletion	MODERATE	Arhgef4
1	34732346	G	missense_variant	MODERATE	Arhgef4
1	34732346	G	missense_variant	MODERATE	Arhgef4
1	34807112	T	missense_variant,NMD_transcript_variant	MODERATE	Arhgef4
1	36320048	C	missense_variant	MODERATE	Arid5a
1	36320048	C	missense_variant	MODERATE	Arid5a
1	36320048	C	missense_variant	MODERATE	Arid5a
1	36320048	C	missense_variant	MODERATE	Arid5a
1	36320048	C	missense_variant	MODERATE	Arid5a
1	36344964	C	missense_variant	MODERATE	Kansl3
1	36344964	C	missense_variant	MODERATE	Kansl3
1	36344964	C	missense_variant	MODERATE	Kansl3
1	36412593	T	missense_variant	MODERATE	Fer1l5
1	36564480	G	splice_region_variant,synonymous_variant	LOW	Fam178b
1	36781029	G	splice_region_variant,synonymous_variant	LOW	Zap70
1	36804607	A	missense_variant	MODERATE	Tmem131
1	36804607	A	missense_variant	MODERATE	Tmem131
1	37044983	A	missense_variant	MODERATE	Vwa3b
1	37044983	A	missense_variant	MODERATE	Vwa3b
1	37044983	A	missense_variant	MODERATE	Vwa3b
1	37044983	A	missense_variant	MODERATE	Vwa3b
1	37044983	A	missense_variant,NMD_transcript_variant	MODERATE	Vwa3b
1	37045066	C	missense_variant	MODERATE	Vwa3b
1	37045066	C	missense_variant	MODERATE	Vwa3b
1	37045066	C	missense_variant	MODERATE	Vwa3b
1	37045066	C	missense_variant	MODERATE	Vwa3b
1	37045066	C	missense_variant,NMD_transcript_variant	MODERATE	Vwa3b
1	37051766	A	missense_variant	MODERATE	Vwa3b
1	37051766	A	missense_variant	MODERATE	Vwa3b
1	37051766	A	missense_variant	MODERATE	Vwa3b
1	37051766	A	missense_variant	MODERATE	Vwa3b
1	37051766	A	missense_variant,NMD_transcript_variant	MODERATE	Vwa3b
1	37063486	G	missense_variant	MODERATE	Vwa3b
1	37063486	G	missense_variant	MODERATE	Vwa3b
1	37063486	G	missense_variant	MODERATE	Vwa3b
1	37063486	G	missense_variant	MODERATE	Vwa3b
1	37063486	G	missense_variant,NMD_transcript_variant	MODERATE	Vwa3b
1	37076428	A	missense_variant	MODERATE	Vwa3b
1	37076428	A	missense_variant	MODERATE	Vwa3b
1	37076428	A	missense_variant	MODERATE	Vwa3b
1	37232302	G	missense_variant	MODERATE	Cnga3
1	37232302	G	missense_variant	MODERATE	Cnga3
1	37232302	G	missense_variant	MODERATE	Cnga3
1	37232302	G	missense_variant	MODERATE	Cnga3
1	37244861	T	missense_variant	MODERATE	Cnga3
1	37244861	T	missense_variant	MODERATE	Cnga3
1	37244861	T	missense_variant	MODERATE	Cnga3
1	37261938	G	missense_variant	MODERATE	Cnga3
1	37261938	G	missense_variant	MODERATE	Cnga3
1	37261938	G	missense_variant	MODERATE	Cnga3
1	37388909	T	splice_region_variant,synonymous_variant	LOW	Inpp4a
1	37388909	T	splice_region_variant,synonymous_variant	LOW	Inpp4a
1	37388909	T	splice_region_variant,synonymous_variant	LOW	Inpp4a
1	37388909	T	splice_region_variant,synonymous_variant	LOW	Inpp4a
1	37388909	T	splice_region_variant,synonymous_variant	LOW	Inpp4a
1	37388909	T	splice_region_variant,synonymous_variant	LOW	Inpp4a
1	37388909	T	splice_region_variant,synonymous_variant	LOW	Inpp4a
1	37388909	T	splice_region_variant,synonymous_variant	LOW	Inpp4a
1	37388909	T	splice_region_variant,synonymous_variant	LOW	Inpp4a
1	37389746	G	missense_variant	MODERATE	Inpp4a
1	37389746	G	missense_variant	MODERATE	Inpp4a
1	37389746	G	missense_variant	MODERATE	Inpp4a
1	37389746	G	missense_variant	MODERATE	Inpp4a
1	37389746	G	missense_variant	MODERATE	Inpp4a
1	37389746	G	missense_variant	MODERATE	Inpp4a
1	37389746	G	missense_variant	MODERATE	Inpp4a
1	37389746	G	missense_variant	MODERATE	Inpp4a
1	37389746	G	missense_variant	MODERATE	Inpp4a
1	37389746	G	missense_variant	MODERATE	Inpp4a
1	37466565	T	missense_variant	MODERATE	Mgat4a
1	37466565	T	missense_variant	MODERATE	Mgat4a
1	37466565	T	missense_variant	MODERATE	Mgat4a
1	37466565	T	missense_variant	MODERATE	Mgat4a
1	37466565	T	missense_variant	MODERATE	Mgat4a
1	37466565	T	missense_variant,NMD_transcript_variant	MODERATE	Mgat4a
1	37624578	G	missense_variant	MODERATE	2010300C02Rik
1	37624578	G	missense_variant	MODERATE	2010300C02Rik
1	37625024	A	missense_variant	MODERATE	2010300C02Rik
1	37625024	A	missense_variant	MODERATE	2010300C02Rik
1	37625402	-	inframe_deletion	MODERATE	2010300C02Rik
1	37625612	A	missense_variant	MODERATE	2010300C02Rik
1	37625654	T	missense_variant	MODERATE	2010300C02Rik
1	37637904	T	missense_variant	MODERATE	2010300C02Rik
1	37835109	A	missense_variant	MODERATE	Tsga10
1	37835109	A	missense_variant	MODERATE	Tsga10
1	37835109	A	missense_variant	MODERATE	Tsga10
1	37893987	T	missense_variant	MODERATE	Mrpl30
1	37893987	T	missense_variant	MODERATE	Mrpl30
1	37893987	T	missense_variant	MODERATE	Mrpl30
1	37893987	T	missense_variant	MODERATE	Mrpl30
1	37893993	A	missense_variant	MODERATE	Mrpl30
1	37893993	A	missense_variant	MODERATE	Mrpl30
1	37893993	A	missense_variant	MODERATE	Mrpl30
1	37893993	A	missense_variant	MODERATE	Mrpl30
1	38019180	T	missense_variant	MODERATE	Eif5b
1	38019378	C	missense_variant	MODERATE	Eif5b
1	38021595	T	splice_region_variant,synonymous_variant	LOW	Eif5b
1	38054235	T	missense_variant	MODERATE	Rev1
1	38054764	-	inframe_deletion	MODERATE	Rev1
1	38067560	A	missense_variant	MODERATE	Rev1
1	38071365	G	missense_variant	MODERATE	Rev1
1	38088406	C	missense_variant	MODERATE	Rev1
1	38088503	T	missense_variant	MODERATE	Rev1
1	38088663	G	missense_variant	MODERATE	Rev1
1	38092133	A	missense_variant	MODERATE	Rev1
1	38209875	C	missense_variant	MODERATE	Aff3
1	38209875	C	missense_variant	MODERATE	Aff3
1	38209884	T	missense_variant	MODERATE	Aff3
1	38209884	T	missense_variant	MODERATE	Aff3
1	38209887	C	missense_variant	MODERATE	Aff3
1	38209887	C	missense_variant	MODERATE	Aff3
1	38209890	C	missense_variant	MODERATE	Aff3
1	38209890	C	missense_variant	MODERATE	Aff3
1	38209893	C	missense_variant	MODERATE	Aff3
1	38209893	C	missense_variant	MODERATE	Aff3
1	38218309	T	missense_variant	MODERATE	Aff3
1	38218309	T	missense_variant	MODERATE	Aff3
1	38218310	C	missense_variant	MODERATE	Aff3
1	38218310	C	missense_variant	MODERATE	Aff3
1	38535157	T	missense_variant	MODERATE	Aff3
1	38535157	T	missense_variant	MODERATE	Aff3
1	38535208	C	missense_variant	MODERATE	Aff3
1	38535208	C	missense_variant	MODERATE	Aff3
1	38535528	A	missense_variant	MODERATE	Aff3
1	38535528	A	missense_variant	MODERATE	Aff3
1	38812613	T	missense_variant	MODERATE	Lonrf2
1	38812613	T	missense_variant	MODERATE	Lonrf2
1	38816118	A	splice_region_variant,synonymous_variant	LOW	Lonrf2
1	38816118	A	splice_region_variant,synonymous_variant	LOW	Lonrf2
1	38874026	T	missense_variant	MODERATE	Chst10
1	38874026	T	missense_variant	MODERATE	Chst10
1	38874026	T	missense_variant	MODERATE	Chst10
1	38874026	T	missense_variant	MODERATE	Chst10
1	38882553	G	missense_variant,NMD_transcript_variant	MODERATE	Chst10
1	38882584	T	stop_gained,NMD_transcript_variant	HIGH	Chst10
1	38882592	T	missense_variant,NMD_transcript_variant	MODERATE	Chst10
1	38987893	T	missense_variant,NMD_transcript_variant	MODERATE	Pdcl3
1	39335998	C	missense_variant	MODERATE	Npas2
1	39336005	G	missense_variant	MODERATE	Npas2
1	39336044	C	missense_variant	MODERATE	Npas2
1	39345311	G	missense_variant	MODERATE	Npas2
1	39359699	G	missense_variant	MODERATE	Npas2
1	39361958	A	missense_variant	MODERATE	Npas2
1	39372389	T	missense_variant	MODERATE	Tbc1d8
1	39372389	T	missense_variant,NMD_transcript_variant	MODERATE	Tbc1d8
1	39372483	G	missense_variant	MODERATE	Tbc1d8
1	39373717	A	missense_variant	MODERATE	Tbc1d8
1	39540075	GTAT	frameshift_variant,splice_region_variant	HIGH	Cnot11
1	39540075	GTAT	frameshift_variant,splice_region_variant	HIGH	Cnot11
1	39540075	GTAT	frameshift_variant,splice_region_variant	HIGH	Cnot11
1	40022854	C	splice_region_variant,synonymous_variant	LOW	Map4k4
1	40022854	C	splice_region_variant,synonymous_variant	LOW	Map4k4
1	40022854	C	splice_region_variant,synonymous_variant	LOW	Map4k4
1	40022854	C	splice_region_variant,synonymous_variant	LOW	Map4k4
1	40022854	C	splice_region_variant,synonymous_variant	LOW	Map4k4
1	40022854	C	splice_region_variant,synonymous_variant	LOW	Map4k4
1	40022854	C	splice_region_variant,synonymous_variant	LOW	Map4k4
1	40491135	G	missense_variant	MODERATE	Il18r1
1	40491135	G	missense_variant	MODERATE	Il18r1
1	40491135	G	missense_variant	MODERATE	Il18r1
1	40491135	G	missense_variant	MODERATE	Il18r1
1	40491135	G	missense_variant	MODERATE	Il18r1
1	40491193	T	missense_variant	MODERATE	Il18r1
1	40491193	T	missense_variant	MODERATE	Il18r1
1	40491193	T	missense_variant	MODERATE	Il18r1
1	40491193	T	missense_variant	MODERATE	Il18r1
1	40491193	T	missense_variant	MODERATE	Il18r1
1	40498348	T	missense_variant	MODERATE	Il18r1
1	40498348	T	missense_variant	MODERATE	Il18r1
1	40498348	T	missense_variant	MODERATE	Il18r1
1	40498670	C	missense_variant	MODERATE	Il18r1
1	40498670	C	missense_variant	MODERATE	Il18r1
1	40498670	C	missense_variant	MODERATE	Il18r1
1	40524922	G	missense_variant	MODERATE	Il18rap
1	40525081	G	missense_variant	MODERATE	Il18rap
1	40541887	G	splice_region_variant,synonymous_variant	LOW	Il18rap
1	40542036	G	missense_variant,splice_region_variant	MODERATE	Il18rap
1	40542037	A	splice_region_variant,synonymous_variant	LOW	Il18rap
1	43111264	C	missense_variant	MODERATE	AI597479
1	43742395	G	missense_variant	MODERATE	1500015O10Rik
1	43816946	A	frameshift_variant,NMD_transcript_variant	HIGH	Uxs1
1	44158882	G	missense_variant	MODERATE	Ercc5
1	44167031	C	missense_variant	MODERATE	Ercc5
1	44167265	C	missense_variant	MODERATE	Ercc5
1	44167390	A	missense_variant	MODERATE	Ercc5
1	44173446	T	missense_variant	MODERATE	Ercc5
1	44180613	G	missense_variant	MODERATE	Ercc5
1	44180632	G	missense_variant	MODERATE	Ercc5
1	44180897	G	missense_variant	MODERATE	Ercc5
1	44180930	T	missense_variant	MODERATE	Ercc5
1	44180982	G	missense_variant	MODERATE	Ercc5
1	44180994	T	missense_variant	MODERATE	Ercc5
1	44744536	A	missense_variant,NMD_transcript_variant	MODERATE	Gulp1
1	45347648	A	missense_variant	MODERATE	Col3a1
1	45347648	A	missense_variant	MODERATE	Col3a1
1	45823407	-	inframe_deletion	MODERATE	Wdr75
1	46182479	C	splice_region_variant,synonymous_variant	LOW	Dnah7b
1	46201351	G	missense_variant	MODERATE	Dnah7b
1	46219330	C	missense_variant	MODERATE	Dnah7b
1	46219343	T	missense_variant	MODERATE	Dnah7b
1	46325892	A	missense_variant	MODERATE	Dnah7b
1	46607423	G	missense_variant	MODERATE	Dnah7c
1	46607445	T	missense_variant	MODERATE	Dnah7c
1	51770845	A	missense_variant	MODERATE	Myo1b
1	51770845	A	missense_variant	MODERATE	Myo1b
1	51770845	A	missense_variant	MODERATE	Myo1b
1	51770845	A	missense_variant	MODERATE	Myo1b
1	53425184	T	missense_variant	MODERATE	Dnah7a
1	54406026	C	missense_variant	MODERATE	Gtf3c3
1	54424131	T	missense_variant	MODERATE	Gtf3c3
1	54437841	T	missense_variant	MODERATE	Gtf3c3
1	54667571	G	splice_region_variant,synonymous_variant	LOW	Ankrd44
1	54667571	G	splice_region_variant,synonymous_variant	LOW	Ankrd44
1	54667571	G	splice_region_variant,synonymous_variant	LOW	Ankrd44
1	55696837	A	missense_variant	MODERATE	Plcl1
1	57382891	C	missense_variant	MODERATE	1700066M21Rik
1	57393458	C	missense_variant,NMD_transcript_variant	MODERATE	Tyw5
1	58346285	G	missense_variant	MODERATE	Aox2
1	58659060	T	missense_variant	MODERATE	Als2cr12
1	58659060	T	missense_variant	MODERATE	Als2cr12
1	58691738	G	missense_variant	MODERATE	Als2cr12
1	58691738	G	missense_variant	MODERATE	Als2cr12
1	58691738	G	missense_variant	MODERATE	Als2cr12
1	58691738	G	missense_variant,NMD_transcript_variant	MODERATE	Als2cr12
1	58691750	C	missense_variant	MODERATE	Als2cr12
1	58691750	C	missense_variant	MODERATE	Als2cr12
1	58691750	C	missense_variant	MODERATE	Als2cr12
1	58691750	C	missense_variant,NMD_transcript_variant	MODERATE	Als2cr12
1	58752443	A	missense_variant	MODERATE	Cflar
1	58752443	A	missense_variant	MODERATE	Cflar
1	58752443	A	missense_variant	MODERATE	Cflar
1	58752572	A	missense_variant	MODERATE	Cflar
1	58752572	A	missense_variant	MODERATE	Cflar
1	58752572	A	missense_variant	MODERATE	Cflar
1	58823920	G	missense_variant	MODERATE	Casp8
1	58823920	G	missense_variant	MODERATE	Casp8
1	58824229	T	missense_variant	MODERATE	Casp8
1	58824229	T	missense_variant	MODERATE	Casp8
1	58824229	T	missense_variant	MODERATE	Casp8
1	58824229	T	missense_variant	MODERATE	Casp8
1	58828875	A	missense_variant,splice_region_variant	MODERATE	Casp8
1	58828875	A	missense_variant,splice_region_variant	MODERATE	Casp8
1	58828875	A	missense_variant,splice_region_variant	MODERATE	Casp8
1	58828875	A	missense_variant,splice_region_variant	MODERATE	Casp8
1	58846753	G	stop_retained_variant	LOW	Casp8
1	58846753	G	stop_retained_variant	LOW	Casp8
1	58846753	G	stop_retained_variant	LOW	Casp8
1	58846753	G	stop_retained_variant	LOW	Casp8
1	58846754	C	stop_lost	HIGH	Casp8
1	58846754	C	stop_lost	HIGH	Casp8
1	58846754	C	stop_lost	HIGH	Casp8
1	58846754	C	stop_lost	HIGH	Casp8
1	58910004	C	missense_variant	MODERATE	Trak2
1	58910004	C	missense_variant	MODERATE	Trak2
1	58910240	C	missense_variant	MODERATE	Trak2
1	58910240	C	missense_variant	MODERATE	Trak2
1	59058708	C	missense_variant	MODERATE	Als2cr11
1	59094608	C	missense_variant	MODERATE	Als2cr11
1	59101159	T	missense_variant	MODERATE	Tmem237
1	59101159	T	missense_variant	MODERATE	Tmem237
1	59101159	T	missense_variant	MODERATE	Tmem237
1	59101169	A	missense_variant	MODERATE	Tmem237
1	59101169	A	missense_variant	MODERATE	Tmem237
1	59101169	A	missense_variant	MODERATE	Tmem237
1	59170467	A	missense_variant	MODERATE	Als2
1	59170467	A	missense_variant	MODERATE	Als2
1	59178631	T	missense_variant	MODERATE	Als2
1	59178631	T	missense_variant	MODERATE	Als2
1	59211178	G	missense_variant	MODERATE	Als2
1	59211178	G	missense_variant	MODERATE	Als2
1	59215245	T	missense_variant	MODERATE	Als2
1	59215245	T	missense_variant	MODERATE	Als2
1	59257820	AGATCTAAA	inframe_insertion	MODERATE	Cdk15
1	59257820	AGATCTAAA	inframe_insertion	MODERATE	Cdk15
1	59706714	G	missense_variant	MODERATE	Nop58
1	59706714	G	missense_variant	MODERATE	Nop58
1	59706714	G	missense_variant	MODERATE	Nop58
1	59949161	G	missense_variant	MODERATE	Fam117b
1	60078184	C	missense_variant	MODERATE	Wdr12
1	60078184	C	missense_variant	MODERATE	Wdr12
1	60078184	C	missense_variant	MODERATE	Wdr12
1	60319729	C	missense_variant	MODERATE	Nbeal1
1	60354557	T	missense_variant	MODERATE	Cyp20a1
1	60444006	G	missense_variant	MODERATE	Abi2
1	60444006	G	missense_variant	MODERATE	Abi2
1	60444006	G	missense_variant	MODERATE	Abi2
1	60444006	G	missense_variant	MODERATE	Abi2
1	60444006	G	missense_variant	MODERATE	Abi2
1	60444006	G	missense_variant	MODERATE	Abi2
1	60444006	G	missense_variant	MODERATE	Abi2
1	60444006	G	missense_variant	MODERATE	Abi2
1	60444006	G	missense_variant	MODERATE	Abi2
1	60444006	G	missense_variant	MODERATE	Abi2
1	60994648	A	missense_variant	MODERATE	Icos
1	60994648	A	missense_variant	MODERATE	Icos
1	62440075	A	missense_variant	MODERATE	Pard3b
1	62440075	A	missense_variant	MODERATE	Pard3b
1	62440075	A	missense_variant	MODERATE	Pard3b
1	62637853	A	missense_variant	MODERATE	Pard3b
1	62637853	A	missense_variant	MODERATE	Pard3b
1	62637853	A	missense_variant	MODERATE	Pard3b
1	63151632	G	missense_variant	MODERATE	Ndufs1
1	63151632	G	missense_variant	MODERATE	Ndufs1
1	63151632	G	missense_variant	MODERATE	Ndufs1
1	63633753	G	missense_variant	MODERATE	Dytn
1	65050833	A	missense_variant	MODERATE	Cryge
1	65050868	T	missense_variant	MODERATE	Cryge
1	65051094	C	missense_variant	MODERATE	Cryge
1	65063157	C	missense_variant	MODERATE	Crygd
1	65063157	C	missense_variant	MODERATE	Crygd
1	65071663	T	missense_variant	MODERATE	Crygc
1	65071663	T	missense_variant	MODERATE	Crygc
1	65071699	T	missense_variant	MODERATE	Crygc
1	65071699	T	missense_variant	MODERATE	Crygc
1	65071716	T	missense_variant	MODERATE	Crygc
1	65071716	T	missense_variant	MODERATE	Crygc
1	65071727	T	missense_variant	MODERATE	Crygc
1	65071727	T	missense_variant	MODERATE	Crygc
1	65081929	G	missense_variant	MODERATE	Crygb
1	65926877	G	missense_variant	MODERATE	Crygf
1	65926877	G	missense_variant	MODERATE	Crygf
1	65928211	A	missense_variant	MODERATE	Crygf
1	66399472	T	missense_variant	MODERATE	Map2
1	66399472	T	missense_variant	MODERATE	Map2
1	66399472	T	missense_variant	MODERATE	Map2
1	66399472	T	missense_variant	MODERATE	Map2
1	66399472	T	missense_variant	MODERATE	Map2
1	66399472	T	missense_variant	MODERATE	Map2
1	66399472	T	missense_variant	MODERATE	Map2
1	66399472	T	missense_variant	MODERATE	Map2
1	66399472	T	missense_variant	MODERATE	Map2
1	66399472	T	missense_variant	MODERATE	Map2
1	66413315	G	missense_variant	MODERATE	Map2
1	66413315	G	missense_variant	MODERATE	Map2
1	66413315	G	missense_variant	MODERATE	Map2
1	66413329	G	missense_variant	MODERATE	Map2
1	66413329	G	missense_variant	MODERATE	Map2
1	66413329	G	missense_variant	MODERATE	Map2
1	66413883	G	missense_variant	MODERATE	Map2
1	66413883	G	missense_variant	MODERATE	Map2
1	66414791	G	missense_variant	MODERATE	Map2
1	66438983	A	missense_variant	MODERATE	Map2
1	66695563	G	missense_variant	MODERATE	Unc80
1	66695563	G	missense_variant	MODERATE	Unc80
1	66720913	C	missense_variant	MODERATE	Kansl1l
1	66720913	C	missense_variant	MODERATE	Kansl1l
1	66721870	C	missense_variant	MODERATE	Kansl1l
1	66721870	C	missense_variant	MODERATE	Kansl1l
1	66801083	C	missense_variant	MODERATE	Kansl1l
1	66801083	C	missense_variant	MODERATE	Kansl1l
1	66801083	C	missense_variant	MODERATE	Kansl1l
1	66801485	C	missense_variant	MODERATE	Kansl1l
1	66801485	C	missense_variant	MODERATE	Kansl1l
1	66801656	T	missense_variant	MODERATE	Kansl1l
1	66801656	T	missense_variant	MODERATE	Kansl1l
1	66857493	C	missense_variant	MODERATE	Acadl
1	66926147	A	stop_lost	HIGH	Myl1
1	66926148	G	stop_lost	HIGH	Myl1
1	67009321	G	missense_variant	MODERATE	Lancl1
1	67009321	G	missense_variant	MODERATE	Lancl1
1	67009321	G	missense_variant	MODERATE	Lancl1
1	67180089	C	missense_variant	MODERATE	Cps1
1	69887530	A	missense_variant	MODERATE	Spag16
1	69887530	A	missense_variant	MODERATE	Spag16
1	69923897	A	stop_gained	HIGH	Spag16
1	71590166	T	missense_variant	MODERATE	Fn1
1	71590166	T	missense_variant	MODERATE	Fn1
1	71590166	T	missense_variant	MODERATE	Fn1
1	71590166	T	missense_variant	MODERATE	Fn1
1	71590166	T	missense_variant	MODERATE	Fn1
1	71590166	T	missense_variant	MODERATE	Fn1
1	71590166	T	missense_variant	MODERATE	Fn1
1	72595908	T	missense_variant	MODERATE	Smarcal1
1	72595908	T	missense_variant	MODERATE	Smarcal1
1	74127901	C	missense_variant	MODERATE	Rufy4
1	74129732	C	missense_variant	MODERATE	Rufy4
1	74129732	C	missense_variant	MODERATE	Rufy4
1	74380211	G	missense_variant	MODERATE	Slc11a1
1	74380211	G	missense_variant	MODERATE	Slc11a1
1	74475041	A	missense_variant	MODERATE	Usp37
1	74475041	A	missense_variant	MODERATE	Usp37
1	74479703	T	missense_variant	MODERATE	Usp37
1	74479703	T	missense_variant	MODERATE	Usp37
1	74631605	G	missense_variant	MODERATE	Stk36
1	74631605	G	missense_variant	MODERATE	Stk36
1	74631605	G	missense_variant	MODERATE	Stk36
1	74902192	T	missense_variant	MODERATE	Ccdc108
1	74907355	C	missense_variant	MODERATE	Ccdc108
1	74968204	G	missense_variant	MODERATE	Nhej1
1	74968899	A	missense_variant	MODERATE	Nhej1
1	75125895	T	missense_variant	MODERATE	Slc23a3
1	75133728	A	missense_variant	MODERATE	Slc23a3
1	75258522	T	missense_variant	MODERATE	Ptprn
1	75258522	T	missense_variant	MODERATE	Ptprn
1	75258522	T	missense_variant	MODERATE	Ptprn
1	75274040	A	missense_variant	MODERATE	Resp18
1	75274040	A	missense_variant,NMD_transcript_variant	MODERATE	Resp18
1	75472884	G	missense_variant	MODERATE	Asic4
1	75472884	G	missense_variant	MODERATE	Asic4
1	75475817	T	missense_variant	MODERATE	Chpf
1	75475817	T	missense_variant	MODERATE	Chpf
1	75486756	A	missense_variant	MODERATE	Obsl1
1	75487927	T	missense_variant	MODERATE	Obsl1
1	75492649	T	missense_variant	MODERATE	Obsl1
1	75492649	T	missense_variant	MODERATE	Obsl1
1	75492649	T	missense_variant	MODERATE	Obsl1
1	75497230	T	missense_variant	MODERATE	Obsl1
1	75497230	T	missense_variant	MODERATE	Obsl1
1	75497230	T	missense_variant	MODERATE	Obsl1
1	75498183	C	missense_variant	MODERATE	Obsl1
1	75498183	C	missense_variant	MODERATE	Obsl1
1	75498183	C	missense_variant	MODERATE	Obsl1
1	84754419	G	frameshift_variant	HIGH	Trip12
1	84754419	G	frameshift_variant	HIGH	Trip12
1	84754419	G	frameshift_variant	HIGH	Trip12
1	84754419	G	frameshift_variant	HIGH	Trip12
1	85085131	A	missense_variant	MODERATE	A530032D15Rik
1	85088794	A	missense_variant	MODERATE	A530032D15Rik
1	85112482	A	missense_variant	MODERATE	C130026I21Rik
1	85112482	A	missense_variant	MODERATE	C130026I21Rik
1	85112557	C	missense_variant	MODERATE	C130026I21Rik
1	85112557	C	missense_variant	MODERATE	C130026I21Rik
1	85112566	-	frameshift_variant	HIGH	C130026I21Rik
1	85112566	-	frameshift_variant	HIGH	C130026I21Rik
1	85112576	C	missense_variant	MODERATE	C130026I21Rik
1	85112576	C	missense_variant	MODERATE	C130026I21Rik
1	85246950	A	missense_variant	MODERATE	C130026I21Rik
1	85246950	A	missense_variant	MODERATE	C130026I21Rik
1	85247125	C	missense_variant	MODERATE	C130026I21Rik
1	85247125	C	missense_variant	MODERATE	C130026I21Rik
1	85247131	C	missense_variant	MODERATE	C130026I21Rik
1	85247131	C	missense_variant	MODERATE	C130026I21Rik
1	85257449	A	missense_variant	MODERATE	C130026I21Rik
1	85259779	T	missense_variant	MODERATE	C130026I21Rik
1	85259779	T	missense_variant	MODERATE	C130026I21Rik
1	85259779	T	missense_variant	MODERATE	C130026I21Rik
1	85259789	A	missense_variant	MODERATE	C130026I21Rik
1	85259789	A	missense_variant	MODERATE	C130026I21Rik
1	85259789	A	missense_variant	MODERATE	C130026I21Rik
1	85270052	C	missense_variant	MODERATE	C130026I21Rik
1	85270052	C	missense_variant	MODERATE	C130026I21Rik
1	85270052	C	missense_variant	MODERATE	C130026I21Rik
1	85270052	C	missense_variant	MODERATE	C130026I21Rik
1	85577036	C	missense_variant	MODERATE	G530012D18Rik
1	85577087	A	missense_variant	MODERATE	G530012D18Rik
1	85577120	-	frameshift_variant	HIGH	G530012D18Rik
1	85577130	-	frameshift_variant	HIGH	G530012D18Rik
1	85577165	G	missense_variant	MODERATE	G530012D18Rik
1	85577202	C	missense_variant	MODERATE	G530012D18Rik
1	85577204	G	missense_variant	MODERATE	G530012D18Rik
1	85577220	C	missense_variant	MODERATE	G530012D18Rik
1	85577222	-	frameshift_variant	HIGH	G530012D18Rik
1	85577255	A	missense_variant	MODERATE	G530012D18Rik
1	85577258	A	missense_variant	MODERATE	G530012D18Rik
1	85577269	G	missense_variant	MODERATE	G530012D18Rik
1	85579191	C	missense_variant	MODERATE	Sp110
1	85579197	T	missense_variant,splice_region_variant	MODERATE	Sp110
1	85584926	T	missense_variant	MODERATE	Sp110
1	85584939	C	missense_variant	MODERATE	Sp110
1	85587490	AC	frameshift_variant	HIGH	Sp110
1	85587492	T	missense_variant	MODERATE	Sp110
1	85587494	T	missense_variant	MODERATE	Sp110
1	85591555	G	missense_variant	MODERATE	Sp110
1	85591645	A	missense_variant	MODERATE	Sp110
1	85591662	C	missense_variant	MODERATE	Sp110
1	85601172	A	missense_variant	MODERATE	Sp140
1	85610758	G	missense_variant	MODERATE	Sp140
1	85610766	C	missense_variant	MODERATE	Sp140
1	85610808	-	inframe_deletion	MODERATE	Sp140
1	85615212	G	missense_variant	MODERATE	Sp140
1	85615212	G	missense_variant	MODERATE	Sp140
1	85621656	G	missense_variant,splice_region_variant	MODERATE	Sp140
1	85621656	G	missense_variant,splice_region_variant	MODERATE	Sp140
1	85621672	A	missense_variant	MODERATE	Sp140
1	85621672	A	missense_variant	MODERATE	Sp140
1	85621696	G	missense_variant	MODERATE	Sp140
1	85621696	G	missense_variant	MODERATE	Sp140
1	85621706	T	missense_variant,splice_region_variant	MODERATE	Sp140
1	85621706	T	missense_variant,splice_region_variant	MODERATE	Sp140
1	85626133	A	missense_variant	MODERATE	Sp140
1	85626133	A	missense_variant	MODERATE	Sp140
1	85626165	T	missense_variant,splice_region_variant	MODERATE	Sp140
1	85626165	T	missense_variant,splice_region_variant	MODERATE	Sp140
1	87044103	A	missense_variant	MODERATE	Dis3l2
1	87044103	A	missense_variant	MODERATE	Dis3l2
1	88212093	A	missense_variant	MODERATE	Ugt1a1
1	88212141	T	missense_variant	MODERATE	Ugt1a1
1	88212240	T	missense_variant	MODERATE	Ugt1a1
1	88212317	C	missense_variant	MODERATE	Ugt1a1
1	88212329	T	missense_variant	MODERATE	Ugt1a1
1	88212381	T	missense_variant	MODERATE	Ugt1a1
1	88212392	T	missense_variant	MODERATE	Ugt1a1
1	88212465	C	missense_variant	MODERATE	Ugt1a1
1	88212528	C	missense_variant	MODERATE	Ugt1a1
1	88212536	C	missense_variant	MODERATE	Ugt1a1
1	88212549	T	missense_variant	MODERATE	Ugt1a1
1	88212569	A	missense_variant	MODERATE	Ugt1a1
1	88212696	T	missense_variant	MODERATE	Ugt1a1
1	88212740	A	missense_variant	MODERATE	Ugt1a1
1	88212746	T	missense_variant	MODERATE	Ugt1a1
1	88215054	T	missense_variant	MODERATE	Ugt1a10
1	88215054	T	missense_variant,NMD_transcript_variant	MODERATE	Ugt1a7c
1	88215054	T	missense_variant	MODERATE	Ugt1a9
1	88215054	T	missense_variant	MODERATE	Ugt1a10
1	88215054	T	missense_variant	MODERATE	Ugt1a6a
1	88215054	T	missense_variant	MODERATE	Ugt1a7c
1	88215054	T	missense_variant	MODERATE	Ugt1a6b
1	88215054	T	missense_variant	MODERATE	Ugt1a6b
1	88215054	T	missense_variant	MODERATE	Ugt1a5
1	88215054	T	missense_variant	MODERATE	Ugt1a10
1	88215054	T	missense_variant	MODERATE	Ugt1a6a
1	88215054	T	missense_variant	MODERATE	Ugt1a8
1	88215054	T	missense_variant	MODERATE	Ugt1a7c
1	88215054	T	missense_variant	MODERATE	Ugt1a7c
1	88215054	T	missense_variant	MODERATE	Ugt1a1
1	88215054	T	missense_variant	MODERATE	Ugt1a2
1	88215054	T	missense_variant	MODERATE	Ugt1a6a
1	88215123	T	missense_variant	MODERATE	Ugt1a10
1	88215123	T	missense_variant,NMD_transcript_variant	MODERATE	Ugt1a7c
1	88215123	T	missense_variant	MODERATE	Ugt1a9
1	88215123	T	missense_variant	MODERATE	Ugt1a10
1	88215123	T	missense_variant	MODERATE	Ugt1a6a
1	88215123	T	missense_variant	MODERATE	Ugt1a7c
1	88215123	T	missense_variant	MODERATE	Ugt1a6b
1	88215123	T	missense_variant	MODERATE	Ugt1a6b
1	88215123	T	missense_variant	MODERATE	Ugt1a5
1	88215123	T	missense_variant	MODERATE	Ugt1a10
1	88215123	T	missense_variant	MODERATE	Ugt1a6a
1	88215123	T	missense_variant	MODERATE	Ugt1a8
1	88215123	T	missense_variant	MODERATE	Ugt1a7c
1	88215123	T	missense_variant	MODERATE	Ugt1a7c
1	88215123	T	missense_variant	MODERATE	Ugt1a1
1	88215123	T	missense_variant	MODERATE	Ugt1a2
1	88215123	T	missense_variant	MODERATE	Ugt1a6a
1	88215174	T	missense_variant,splice_region_variant	MODERATE	Ugt1a10
1	88215174	T	missense_variant,splice_region_variant,NMD_transcript_variant	MODERATE	Ugt1a7c
1	88215174	T	missense_variant,splice_region_variant	MODERATE	Ugt1a9
1	88215174	T	missense_variant,splice_region_variant	MODERATE	Ugt1a10
1	88215174	T	missense_variant,splice_region_variant	MODERATE	Ugt1a6a
1	88215174	T	missense_variant,splice_region_variant	MODERATE	Ugt1a7c
1	88215174	T	missense_variant,splice_region_variant	MODERATE	Ugt1a6b
1	88215174	T	missense_variant,splice_region_variant	MODERATE	Ugt1a6b
1	88215174	T	missense_variant,splice_region_variant	MODERATE	Ugt1a5
1	88215174	T	missense_variant,splice_region_variant	MODERATE	Ugt1a10
1	88215174	T	missense_variant,splice_region_variant	MODERATE	Ugt1a6a
1	88215174	T	missense_variant,splice_region_variant	MODERATE	Ugt1a8
1	88215174	T	missense_variant,splice_region_variant	MODERATE	Ugt1a7c
1	88215174	T	missense_variant,splice_region_variant	MODERATE	Ugt1a7c
1	88215174	T	missense_variant,splice_region_variant	MODERATE	Ugt1a1
1	88215174	T	missense_variant,splice_region_variant	MODERATE	Ugt1a2
1	88215174	T	missense_variant,splice_region_variant	MODERATE	Ugt1a6a
1	88216179	T	missense_variant	MODERATE	Ugt1a10
1	88216179	T	missense_variant	MODERATE	Ugt1a9
1	88216179	T	missense_variant	MODERATE	Ugt1a10
1	88216179	T	missense_variant	MODERATE	Ugt1a6a
1	88216179	T	missense_variant	MODERATE	Ugt1a7c
1	88216179	T	missense_variant	MODERATE	Ugt1a6b
1	88216179	T	missense_variant	MODERATE	Ugt1a6b
1	88216179	T	missense_variant	MODERATE	Ugt1a5
1	88216179	T	missense_variant	MODERATE	Ugt1a10
1	88216179	T	missense_variant	MODERATE	Ugt1a6a
1	88216179	T	missense_variant	MODERATE	Ugt1a8
1	88216179	T	missense_variant	MODERATE	Ugt1a7c
1	88216179	T	missense_variant	MODERATE	Ugt1a7c
1	88216179	T	missense_variant	MODERATE	Ugt1a1
1	88216179	T	missense_variant	MODERATE	Ugt1a2
1	88216179	T	missense_variant	MODERATE	Ugt1a6a
1	88216213	T	missense_variant	MODERATE	Ugt1a10
1	88216213	T	stop_gained,NMD_transcript_variant	HIGH	Ugt1a7c
1	88216213	T	missense_variant	MODERATE	Ugt1a9
1	88216213	T	missense_variant	MODERATE	Ugt1a10
1	88216213	T	missense_variant	MODERATE	Ugt1a6a
1	88216213	T	missense_variant	MODERATE	Ugt1a7c
1	88216213	T	missense_variant	MODERATE	Ugt1a6b
1	88216213	T	missense_variant	MODERATE	Ugt1a6b
1	88216213	T	missense_variant	MODERATE	Ugt1a5
1	88216213	T	missense_variant	MODERATE	Ugt1a10
1	88216213	T	missense_variant	MODERATE	Ugt1a6a
1	88216213	T	missense_variant	MODERATE	Ugt1a8
1	88216213	T	missense_variant	MODERATE	Ugt1a7c
1	88216213	T	missense_variant	MODERATE	Ugt1a7c
1	88216213	T	missense_variant	MODERATE	Ugt1a1
1	88216213	T	missense_variant	MODERATE	Ugt1a2
1	88216213	T	missense_variant	MODERATE	Ugt1a6a
1	88216261	A	missense_variant	MODERATE	Ugt1a10
1	88216261	A	missense_variant	MODERATE	Ugt1a9
1	88216261	A	missense_variant	MODERATE	Ugt1a10
1	88216261	A	missense_variant	MODERATE	Ugt1a6a
1	88216261	A	missense_variant	MODERATE	Ugt1a7c
1	88216261	A	missense_variant	MODERATE	Ugt1a6b
1	88216261	A	missense_variant	MODERATE	Ugt1a6b
1	88216261	A	missense_variant	MODERATE	Ugt1a5
1	88216261	A	missense_variant	MODERATE	Ugt1a10
1	88216261	A	missense_variant	MODERATE	Ugt1a6a
1	88216261	A	missense_variant	MODERATE	Ugt1a8
1	88216261	A	missense_variant	MODERATE	Ugt1a7c
1	88216261	A	missense_variant	MODERATE	Ugt1a7c
1	88216261	A	missense_variant	MODERATE	Ugt1a1
1	88216261	A	missense_variant	MODERATE	Ugt1a2
1	88216261	A	missense_variant	MODERATE	Ugt1a6a
1	88218146	A	missense_variant	MODERATE	Ugt1a9
1	88218146	A	missense_variant	MODERATE	Ugt1a6a
1	88218146	A	missense_variant	MODERATE	Ugt1a7c
1	88218146	A	missense_variant	MODERATE	Ugt1a6b
1	88218146	A	missense_variant	MODERATE	Ugt1a6b
1	88218146	A	missense_variant	MODERATE	Ugt1a5
1	88218146	A	missense_variant	MODERATE	Ugt1a10
1	88218146	A	missense_variant	MODERATE	Ugt1a6a
1	88218146	A	missense_variant	MODERATE	Ugt1a8
1	88218146	A	missense_variant	MODERATE	Ugt1a7c
1	88218146	A	missense_variant	MODERATE	Ugt1a1
1	88218146	A	missense_variant	MODERATE	Ugt1a2
1	88218249	T	missense_variant	MODERATE	Ugt1a9
1	88218249	T	missense_variant	MODERATE	Ugt1a6a
1	88218249	T	missense_variant	MODERATE	Ugt1a7c
1	88218249	T	missense_variant	MODERATE	Ugt1a6b
1	88218249	T	missense_variant	MODERATE	Ugt1a6b
1	88218249	T	missense_variant	MODERATE	Ugt1a5
1	88218249	T	missense_variant	MODERATE	Ugt1a10
1	88218249	T	missense_variant	MODERATE	Ugt1a6a
1	88218249	T	missense_variant	MODERATE	Ugt1a8
1	88218249	T	missense_variant	MODERATE	Ugt1a7c
1	88218249	T	missense_variant	MODERATE	Ugt1a1
1	88218249	T	missense_variant	MODERATE	Ugt1a2
1	88218390	A	missense_variant	MODERATE	Ugt1a9
1	88218390	A	missense_variant	MODERATE	Ugt1a6a
1	88218390	A	missense_variant	MODERATE	Ugt1a7c
1	88218390	A	missense_variant	MODERATE	Ugt1a6b
1	88218390	A	missense_variant	MODERATE	Ugt1a6b
1	88218390	A	missense_variant	MODERATE	Ugt1a5
1	88218390	A	missense_variant	MODERATE	Ugt1a10
1	88218390	A	missense_variant	MODERATE	Ugt1a6a
1	88218390	A	missense_variant	MODERATE	Ugt1a8
1	88218390	A	missense_variant	MODERATE	Ugt1a7c
1	88218390	A	missense_variant	MODERATE	Ugt1a1
1	88218390	A	missense_variant	MODERATE	Ugt1a2
1	88228343	A	missense_variant	MODERATE	Mroh2a
1	88228343	A	missense_variant	MODERATE	Mroh2a
1	88230644	A	missense_variant	MODERATE	Mroh2a
1	88230644	A	missense_variant	MODERATE	Mroh2a
1	88230650	A	missense_variant	MODERATE	Mroh2a
1	88230650	A	missense_variant	MODERATE	Mroh2a
1	88230680	T	stop_gained	HIGH	Mroh2a
1	88230680	T	stop_gained	HIGH	Mroh2a
1	88230746	A	missense_variant	MODERATE	Mroh2a
1	88230746	A	missense_variant	MODERATE	Mroh2a
1	88232324	T	missense_variant	MODERATE	Mroh2a
1	88232324	T	missense_variant	MODERATE	Mroh2a
1	88233428	A	missense_variant	MODERATE	Mroh2a
1	88233428	A	missense_variant	MODERATE	Mroh2a
1	88235053	T	missense_variant	MODERATE	Mroh2a
1	88235053	T	missense_variant	MODERATE	Mroh2a
1	88235216	T	missense_variant	MODERATE	Mroh2a
1	88235216	T	missense_variant	MODERATE	Mroh2a
1	88235230	T	missense_variant	MODERATE	Mroh2a
1	88235230	T	missense_variant	MODERATE	Mroh2a
1	88235240	T	missense_variant	MODERATE	Mroh2a
1	88235240	T	missense_variant	MODERATE	Mroh2a
1	88235254	A	missense_variant	MODERATE	Mroh2a
1	88235254	A	missense_variant	MODERATE	Mroh2a
1	88235442	A	missense_variant	MODERATE	Mroh2a
1	88235442	A	missense_variant	MODERATE	Mroh2a
1	88236665	G	missense_variant	MODERATE	Mroh2a
1	88236665	G	missense_variant	MODERATE	Mroh2a
1	88237491	T	stop_gained	HIGH	Mroh2a
1	88237491	T	stop_gained	HIGH	Mroh2a
1	88237586	A	stop_gained	HIGH	Mroh2a
1	88237586	A	stop_gained	HIGH	Mroh2a
1	88237910	-	frameshift_variant	HIGH	Mroh2a
1	88237910	-	frameshift_variant	HIGH	Mroh2a
1	88237917	-	frameshift_variant	HIGH	Mroh2a
1	88237917	-	frameshift_variant	HIGH	Mroh2a
1	88240149	T	missense_variant	MODERATE	Mroh2a
1	88240149	T	missense_variant	MODERATE	Mroh2a
1	88240152	A	missense_variant	MODERATE	Mroh2a
1	88240152	A	missense_variant	MODERATE	Mroh2a
1	88245031	A	missense_variant	MODERATE	Mroh2a
1	88245031	A	missense_variant	MODERATE	Mroh2a
1	88245989	C	missense_variant,splice_region_variant	MODERATE	Mroh2a
1	88245989	C	missense_variant,splice_region_variant	MODERATE	Mroh2a
1	88246065	G	splice_region_variant,synonymous_variant	LOW	Mroh2a
1	88246065	G	splice_region_variant,synonymous_variant	LOW	Mroh2a
1	88247140	C	missense_variant	MODERATE	Mroh2a
1	88247140	C	missense_variant	MODERATE	Mroh2a
1	88247237	T	missense_variant	MODERATE	Mroh2a
1	88247237	T	missense_variant	MODERATE	Mroh2a
1	88247763	G	missense_variant	MODERATE	Mroh2a
1	88247763	G	missense_variant	MODERATE	Mroh2a
1	88248621	T	missense_variant	MODERATE	Mroh2a
1	88248621	T	missense_variant	MODERATE	Mroh2a
1	88249740	A	missense_variant	MODERATE	Mroh2a
1	88249740	A	missense_variant	MODERATE	Mroh2a
1	88250266	G	splice_region_variant,synonymous_variant	LOW	Mroh2a
1	88250266	G	splice_region_variant,synonymous_variant	LOW	Mroh2a
1	88251267	T	missense_variant	MODERATE	Mroh2a
1	88251267	T	missense_variant	MODERATE	Mroh2a
1	88251272	A	missense_variant	MODERATE	Mroh2a
1	88251272	A	missense_variant	MODERATE	Mroh2a
1	88251297	A	missense_variant	MODERATE	Mroh2a
1	88251297	A	missense_variant	MODERATE	Mroh2a
1	88251385	T	missense_variant	MODERATE	Mroh2a
1	88251385	T	missense_variant	MODERATE	Mroh2a
1	88254935	T	missense_variant	MODERATE	Mroh2a
1	88254935	T	missense_variant	MODERATE	Mroh2a
1	88255539	A	missense_variant,splice_region_variant	MODERATE	Mroh2a
1	88255565	A	missense_variant	MODERATE	Mroh2a
1	88255565	A	missense_variant	MODERATE	Mroh2a
1	88256155	T	missense_variant	MODERATE	Mroh2a
1	88256155	T	missense_variant	MODERATE	Mroh2a
1	88256413	T	missense_variant	MODERATE	Mroh2a
1	88256413	T	missense_variant	MODERATE	Mroh2a
1	88256705	T	stop_gained	HIGH	Mroh2a
1	88256705	T	stop_gained	HIGH	Mroh2a
1	88256798	A	missense_variant	MODERATE	Mroh2a
1	88256798	A	missense_variant	MODERATE	Mroh2a
1	88258672	A	missense_variant	MODERATE	Mroh2a
1	88258672	A	missense_variant	MODERATE	Mroh2a
1	88258672	A	missense_variant	MODERATE	Mroh2a
1	88258708	T	splice_region_variant,synonymous_variant	LOW	Mroh2a
1	88258709	A	missense_variant	MODERATE	Mroh2a
1	88258709	A	missense_variant	MODERATE	Mroh2a
1	88259220	A	splice_region_variant,synonymous_variant	LOW	Mroh2a
1	88259220	A	splice_region_variant,synonymous_variant	LOW	Mroh2a
1	88259220	A	splice_region_variant,synonymous_variant	LOW	Mroh2a
1	88265210	T	missense_variant	MODERATE	Hjurp
1	88265210	T	missense_variant	MODERATE	Hjurp
1	88265215	G	missense_variant	MODERATE	Hjurp
1	88265215	G	missense_variant	MODERATE	Hjurp
1	88265258	G	missense_variant	MODERATE	Hjurp
1	88265258	G	missense_variant	MODERATE	Hjurp
1	88265279	G	missense_variant	MODERATE	Hjurp
1	88265279	G	missense_variant	MODERATE	Hjurp
1	88265280	C	missense_variant	MODERATE	Hjurp
1	88265280	C	missense_variant	MODERATE	Hjurp
1	88265309	G	missense_variant	MODERATE	Hjurp
1	88265309	G	missense_variant	MODERATE	Hjurp
1	88265444	C	missense_variant	MODERATE	Hjurp
1	88265444	C	missense_variant	MODERATE	Hjurp
1	88265570	A	missense_variant	MODERATE	Hjurp
1	88265570	A	missense_variant	MODERATE	Hjurp
1	88265660	C	missense_variant	MODERATE	Hjurp
1	88265660	C	missense_variant	MODERATE	Hjurp
1	88265674	C	missense_variant	MODERATE	Hjurp
1	88265674	C	missense_variant	MODERATE	Hjurp
1	88265819	T	missense_variant	MODERATE	Hjurp
1	88265819	T	missense_variant	MODERATE	Hjurp
1	88265824	C	missense_variant	MODERATE	Hjurp
1	88265824	C	missense_variant	MODERATE	Hjurp
1	88265887	C	missense_variant	MODERATE	Hjurp
1	88265887	C	missense_variant	MODERATE	Hjurp
1	88265896	T	missense_variant	MODERATE	Hjurp
1	88265896	T	missense_variant	MODERATE	Hjurp
1	88266046	C	missense_variant	MODERATE	Hjurp
1	88266046	C	missense_variant	MODERATE	Hjurp
1	88266052	C	missense_variant	MODERATE	Hjurp
1	88266052	C	missense_variant	MODERATE	Hjurp
1	88266121	A	missense_variant	MODERATE	Hjurp
1	88266121	A	missense_variant	MODERATE	Hjurp
1	88266209	T	missense_variant	MODERATE	Hjurp
1	88266209	T	missense_variant	MODERATE	Hjurp
1	88266232	C	missense_variant	MODERATE	Hjurp
1	88266232	C	missense_variant	MODERATE	Hjurp
1	88266254	G	missense_variant	MODERATE	Hjurp
1	88266254	G	missense_variant	MODERATE	Hjurp
1	88266400	A	missense_variant	MODERATE	Hjurp
1	88266400	A	missense_variant	MODERATE	Hjurp
1	88266452	T	missense_variant	MODERATE	Hjurp
1	88266452	T	missense_variant	MODERATE	Hjurp
1	88266561	G	missense_variant	MODERATE	Hjurp
1	88266616	C	missense_variant	MODERATE	Hjurp
1	88266616	C	missense_variant	MODERATE	Hjurp
1	88266616	C	missense_variant	MODERATE	Hjurp
1	88269401	T	missense_variant	MODERATE	Hjurp
1	88270281	A	missense_variant	MODERATE	Hjurp
1	88272730	G	splice_region_variant,synonymous_variant	LOW	Hjurp
1	88272764	G	missense_variant,splice_region_variant	MODERATE	Hjurp
1	88277220	T	splice_region_variant,synonymous_variant	LOW	Hjurp
1	88277220	T	splice_region_variant,synonymous_variant	LOW	Hjurp
1	88277220	T	splice_region_variant,synonymous_variant	LOW	Hjurp
1	88277231	G	missense_variant	MODERATE	Hjurp
1	88277231	G	missense_variant	MODERATE	Hjurp
1	88277231	G	missense_variant	MODERATE	Hjurp
1	88277245	G	missense_variant	MODERATE	Hjurp
1	88277245	G	missense_variant	MODERATE	Hjurp
1	88277245	G	missense_variant	MODERATE	Hjurp
1	88277378	T	missense_variant	MODERATE	Hjurp
1	88277378	T	missense_variant	MODERATE	Hjurp
1	88277378	T	missense_variant	MODERATE	Hjurp
1	88277413	C	missense_variant	MODERATE	Hjurp
1	88277413	C	missense_variant	MODERATE	Hjurp
1	88277413	C	missense_variant	MODERATE	Hjurp
1	88277422	A	missense_variant	MODERATE	Hjurp
1	88277422	A	missense_variant	MODERATE	Hjurp
1	88277422	A	missense_variant	MODERATE	Hjurp
1	88277442	A	missense_variant	MODERATE	Hjurp
1	88277442	A	missense_variant	MODERATE	Hjurp
1	88277442	A	missense_variant	MODERATE	Hjurp
1	90775615	C	missense_variant	MODERATE	Col6a3
1	90775615	C	missense_variant	MODERATE	Col6a3
1	90775615	C	missense_variant	MODERATE	Col6a3
1	90775876	-	frameshift_variant	HIGH	Col6a3
1	90775876	-	frameshift_variant	HIGH	Col6a3
1	90775876	-	frameshift_variant	HIGH	Col6a3
1	90775878	-	frameshift_variant	HIGH	Col6a3
1	90775878	-	frameshift_variant	HIGH	Col6a3
1	90775878	-	frameshift_variant	HIGH	Col6a3
1	90776188	T	missense_variant	MODERATE	Col6a3
1	90776188	T	missense_variant	MODERATE	Col6a3
1	90776188	T	missense_variant	MODERATE	Col6a3
1	90791924	A	splice_region_variant,synonymous_variant	LOW	Col6a3
1	90791924	A	splice_region_variant,synonymous_variant	LOW	Col6a3
1	90791924	A	splice_region_variant,synonymous_variant	LOW	Col6a3
1	90798146	T	missense_variant	MODERATE	Col6a3
1	90798146	T	missense_variant	MODERATE	Col6a3
1	90798146	T	missense_variant	MODERATE	Col6a3
1	90801229	A	missense_variant	MODERATE	Col6a3
1	90801229	A	missense_variant	MODERATE	Col6a3
1	90801229	A	missense_variant	MODERATE	Col6a3
1	90807539	T	missense_variant	MODERATE	Col6a3
1	90807539	T	missense_variant	MODERATE	Col6a3
1	90807539	T	missense_variant	MODERATE	Col6a3
1	90807539	T	missense_variant	MODERATE	Col6a3
1	90816323	C	missense_variant	MODERATE	Col6a3
1	90816323	C	missense_variant	MODERATE	Col6a3
1	90816323	C	missense_variant	MODERATE	Col6a3
1	90816323	C	missense_variant	MODERATE	Col6a3
1	90828130	C	missense_variant	MODERATE	Col6a3
1	90828130	C	missense_variant	MODERATE	Col6a3
1	90828249	G	missense_variant	MODERATE	Col6a3
1	90828249	G	missense_variant	MODERATE	Col6a3
1	90830160	C	missense_variant	MODERATE	Col6a3
1	90830160	C	missense_variant	MODERATE	Col6a3
1	90830160	C	missense_variant	MODERATE	Col6a3
1	90830160	C	missense_variant	MODERATE	Col6a3
1	90830160	C	missense_variant	MODERATE	Col6a3
1	90830166	A	missense_variant	MODERATE	Col6a3
1	90830166	A	missense_variant	MODERATE	Col6a3
1	90830166	A	missense_variant	MODERATE	Col6a3
1	90830166	A	missense_variant	MODERATE	Col6a3
1	90830166	A	missense_variant	MODERATE	Col6a3
1	90830182	A	missense_variant	MODERATE	Col6a3
1	90830182	A	missense_variant	MODERATE	Col6a3
1	90830182	A	missense_variant	MODERATE	Col6a3
1	90830182	A	missense_variant	MODERATE	Col6a3
1	90830182	A	missense_variant	MODERATE	Col6a3
1	90931519	A	missense_variant	MODERATE	Mlph
1	90933405	G	missense_variant	MODERATE	Mlph
1	90935432	T	missense_variant	MODERATE	Mlph
1	90937715	G	missense_variant	MODERATE	Mlph
1	90941700	G	missense_variant	MODERATE	Mlph
1	90941772	A	missense_variant	MODERATE	Mlph
1	91101187	T	splice_region_variant,synonymous_variant	LOW	Lrrfip1
1	91101187	T	splice_region_variant,synonymous_variant	LOW	Lrrfip1
1	91101187	T	splice_region_variant,synonymous_variant	LOW	Lrrfip1
1	91101187	T	splice_region_variant,synonymous_variant	LOW	Lrrfip1
1	91101187	T	splice_region_variant,synonymous_variant	LOW	Lrrfip1
1	91101187	T	splice_region_variant,synonymous_variant	LOW	Lrrfip1
1	91101187	T	splice_region_variant,synonymous_variant	LOW	Lrrfip1
1	91116039	A	missense_variant	MODERATE	Lrrfip1
1	91153115	G	missense_variant	MODERATE	Rbm44
1	91153394	G	missense_variant	MODERATE	Rbm44
1	91153431	C	missense_variant	MODERATE	Rbm44
1	91153434	C	missense_variant	MODERATE	Rbm44
1	91153451	G	missense_variant	MODERATE	Rbm44
1	91153473	T	missense_variant	MODERATE	Rbm44
1	91155431	G	missense_variant	MODERATE	Rbm44
1	91155452	G	missense_variant	MODERATE	Rbm44
1	91155454	G	missense_variant	MODERATE	Rbm44
1	91162412	A	missense_variant	MODERATE	Rbm44
1	91166894	A	missense_variant	MODERATE	Rbm44
1	91167013	C	missense_variant	MODERATE	Rbm44
1	91309887	C	missense_variant	MODERATE	Scly
1	91342559	T	missense_variant	MODERATE	Espnl
1	91342559	T	missense_variant	MODERATE	Espnl
1	91370175	A	missense_variant	MODERATE	Fam132b
1	91370244	G	missense_variant	MODERATE	Fam132b
1	91391180	C	missense_variant,NMD_transcript_variant	MODERATE	Ilkap
1	91391180	C	missense_variant	MODERATE	Ilkap
1	91391180	C	missense_variant	MODERATE	Ilkap
1	91391180	C	missense_variant,NMD_transcript_variant	MODERATE	Ilkap
1	91391180	C	missense_variant,NMD_transcript_variant	MODERATE	Ilkap
1	91391180	C	missense_variant	MODERATE	Ilkap
1	93006521	A	missense_variant	MODERATE	Aqp12
1	93012100	A	missense_variant	MODERATE	Aqp12
1	93226620	G	missense_variant	MODERATE	Crocc2
1	93226635	C	missense_variant	MODERATE	Crocc2
1	93226683	G	missense_variant	MODERATE	Crocc2
1	93304661	T	missense_variant	MODERATE	Mterf4
1	93304661	T	missense_variant	MODERATE	Mterf4
1	93304661	T	missense_variant	MODERATE	Mterf4
1	93304940	C	missense_variant	MODERATE	Mterf4
1	93304940	C	missense_variant	MODERATE	Mterf4
1	93304940	C	missense_variant	MODERATE	Mterf4
1	93321182	A	missense_variant	MODERATE	Pask
1	93351372	T	missense_variant,NMD_transcript_variant	MODERATE	Ppp1r7
1	93579846	G	missense_variant	MODERATE	Farp2
1	93579846	G	missense_variant	MODERATE	Farp2
1	93780748	C	missense_variant	MODERATE	Atg4b
1	93785926	A	missense_variant	MODERATE	Atg4b
1	93785926	A	missense_variant,NMD_transcript_variant	MODERATE	Atg4b
1	93938658	T	missense_variant	MODERATE	Gm9994
1	93938658	T	missense_variant	MODERATE	Gm9994
1	94006953	T	missense_variant	MODERATE	Gm6086
1	97784759	A	missense_variant	MODERATE	Gin1
1	97784759	A	missense_variant	MODERATE	Gin1
1	99967213	C	missense_variant	MODERATE	Cntnap5b
1	99967372	A	missense_variant	MODERATE	Cntnap5b
1	100050644	G	splice_region_variant,synonymous_variant	LOW	Cntnap5b
1	100050696	T	missense_variant	MODERATE	Cntnap5b
1	100050784	C	missense_variant	MODERATE	Cntnap5b
1	100141408	T	missense_variant	MODERATE	Cntnap5b
1	100141408	T	missense_variant	MODERATE	Cntnap5b
1	100160052	G	missense_variant	MODERATE	Cntnap5b
1	100160052	G	missense_variant	MODERATE	Cntnap5b
1	100274417	A	missense_variant	MODERATE	Cntnap5b
1	100274417	A	missense_variant	MODERATE	Cntnap5b
1	100274554	G	missense_variant	MODERATE	Cntnap5b
1	100274554	G	missense_variant	MODERATE	Cntnap5b
1	100379180	C	missense_variant	MODERATE	Cntnap5b
1	100379180	C	missense_variant	MODERATE	Cntnap5b
1	100478528	G	missense_variant	MODERATE	Cntnap5b
1	100478528	G	missense_variant	MODERATE	Cntnap5b
1	105553862	T	missense_variant	MODERATE	Pign
1	105553868	A	missense_variant	MODERATE	Pign
1	105557463	G	splice_region_variant,synonymous_variant	LOW	Pign
1	105557463	G	splice_region_variant,synonymous_variant	LOW	Pign
1	105557463	G	splice_region_variant,synonymous_variant	LOW	Pign
1	105557463	G	splice_region_variant,synonymous_variant	LOW	Pign
1	105656775	A	missense_variant	MODERATE	Pign
1	105656775	A	missense_variant	MODERATE	Pign
1	105656775	A	missense_variant	MODERATE	Pign
1	105656775	A	missense_variant	MODERATE	Pign
1	105664352	T	missense_variant	MODERATE	2310035C23Rik
1	105664352	T	missense_variant,NMD_transcript_variant	MODERATE	2310035C23Rik
1	105664352	T	missense_variant	MODERATE	2310035C23Rik
1	105664352	T	missense_variant	MODERATE	2310035C23Rik
1	107047565	G	missense_variant	MODERATE	Serpinb3a
1	107047565	G	missense_variant	MODERATE	Serpinb3a
1	107078537	A	missense_variant	MODERATE	Serpinb3d
1	107154379	G	missense_variant	MODERATE	Serpinb3b
1	107154379	G	missense_variant	MODERATE	Serpinb3b
1	107155886	C	missense_variant	MODERATE	Serpinb3b
1	107155886	C	missense_variant	MODERATE	Serpinb3b
1	107159041	T	missense_variant	MODERATE	Serpinb3b
1	107159041	T	missense_variant	MODERATE	Serpinb3b
1	107272789	A	missense_variant	MODERATE	Serpinb3c
1	107273171	G	missense_variant	MODERATE	Serpinb3c
1	107274993	C	missense_variant	MODERATE	Serpinb3c
1	110065735	G	missense_variant	MODERATE	Cdh7
1	110065735	G	missense_variant	MODERATE	Cdh7
1	110065735	G	missense_variant	MODERATE	Cdh7
1	110893384	A	missense_variant	MODERATE	Cdh19
1	111859457	C	missense_variant	MODERATE	Dsel
1	111859994	C	missense_variant	MODERATE	Dsel
1	116822736	C	missense_variant	MODERATE	Gm19965
1	116822758	C	missense_variant	MODERATE	Gm19965
1	118199354	C	missense_variant	MODERATE	Gm29106
1	118868087	T	missense_variant	MODERATE	Gli2
1	118868087	T	missense_variant	MODERATE	Gli2
1	119002044	T	missense_variant	MODERATE	Gli2
1	119002044	T	missense_variant,NMD_transcript_variant	MODERATE	Gli2
1	119002044	T	missense_variant	MODERATE	Gli2
1	119002044	T	missense_variant,NMD_transcript_variant	MODERATE	Gli2
1	119002044	T	missense_variant	MODERATE	Gli2
1	119002044	T	missense_variant,NMD_transcript_variant	MODERATE	Gli2
1	119002044	T	missense_variant,NMD_transcript_variant	MODERATE	Gli2
1	120031656	C	missense_variant	MODERATE	Sctr
1	120031656	C	missense_variant	MODERATE	Sctr
1	120063246	T	missense_variant	MODERATE	Sctr
1	120063246	T	missense_variant	MODERATE	Sctr
1	120063257	A	missense_variant	MODERATE	Sctr
1	120063257	A	missense_variant	MODERATE	Sctr
1	120119816	C	missense_variant,NMD_transcript_variant	MODERATE	Dbi
1	120119871	A	missense_variant,NMD_transcript_variant	MODERATE	Dbi
1	120227750	C	missense_variant	MODERATE	Steap3
1	120227750	C	missense_variant	MODERATE	Steap3
1	120227750	C	missense_variant	MODERATE	Steap3
1	120227750	C	missense_variant	MODERATE	Steap3
1	120234378	A	missense_variant	MODERATE	Steap3
1	120234378	A	missense_variant	MODERATE	Steap3
1	120234378	A	missense_variant	MODERATE	Steap3
1	120234378	A	missense_variant	MODERATE	Steap3
1	120234378	A	missense_variant	MODERATE	Steap3
1	120474787	T	missense_variant,splice_region_variant	MODERATE	Marco
1	120603621	G	missense_variant	MODERATE	En1
1	121456126	T	missense_variant	MODERATE	Ccdc93
1	121456126	T	missense_variant	MODERATE	Ccdc93
1	121461939	C	missense_variant	MODERATE	Ccdc93
1	121461939	C	missense_variant	MODERATE	Ccdc93
1	127803140	G	missense_variant	MODERATE	Ccnt2
1	127803140	G	missense_variant	MODERATE	Ccnt2
1	127889267	G	missense_variant	MODERATE	Rab3gap1
1	127959819	C	missense_variant	MODERATE	Zranb3
1	127959819	C	missense_variant	MODERATE	Zranb3
1	127960096	G	missense_variant	MODERATE	Zranb3
1	127960096	G	missense_variant	MODERATE	Zranb3
1	128258983	T	missense_variant	MODERATE	Ubxn4
1	128258983	T	missense_variant	MODERATE	Ubxn4
1	128327768	C	missense_variant	MODERATE	Lct
1	128417208	C	missense_variant	MODERATE	Dars
1	128417208	C	missense_variant	MODERATE	Dars
1	128589277	T	missense_variant	MODERATE	Cxcr4
1	128589277	T	missense_variant	MODERATE	Cxcr4
1	130875974	G	missense_variant	MODERATE	Fcmr
1	130878269	C	missense_variant	MODERATE	Fcmr
1	131265937	A	missense_variant	MODERATE	Ikbke
1	131265937	A	missense_variant	MODERATE	Ikbke
1	131269823	C	missense_variant	MODERATE	Ikbke
1	131269823	C	missense_variant	MODERATE	Ikbke
1	131530668	C	missense_variant	MODERATE	Fam72a
1	131538895	T	missense_variant	MODERATE	Fam72a
1	131672306	T	missense_variant	MODERATE	Ctse
1	131672306	T	missense_variant	MODERATE	Ctse
1	131674792	T	missense_variant	MODERATE	Ctse
1	131674792	T	missense_variant	MODERATE	Ctse
1	131710679	A	missense_variant,splice_region_variant	MODERATE	Rab7b
1	131763211	G	missense_variant	MODERATE	Slc26a9
1	131872110	G	missense_variant	MODERATE	Rab29
1	131872110	G	missense_variant	MODERATE	Rab29
1	131977853	T	missense_variant	MODERATE	Slc45a3
1	131977853	T	missense_variant	MODERATE	Slc45a3
1	131977853	T	missense_variant	MODERATE	Slc45a3
1	132449342	C	missense_variant	MODERATE	Dstyk
1	132449342	C	missense_variant	MODERATE	Dstyk
1	132588123	-	inframe_deletion	MODERATE	Nfasc
1	132588123	-	inframe_deletion	MODERATE	Nfasc
1	132600013	-	inframe_deletion	MODERATE	Nfasc
1	133287846	G	missense_variant	MODERATE	Plekha6
1	133287846	G	missense_variant	MODERATE	Plekha6
1	133287846	G	missense_variant	MODERATE	Plekha6
1	133287846	G	missense_variant	MODERATE	Plekha6
1	133287846	G	missense_variant	MODERATE	Plekha6
1	133327321	GTGGCACCTTTG	inframe_insertion	MODERATE	Kiss1
1	133327321	GTGGCACCTTTG	inframe_insertion	MODERATE	Gm28040
1	133327321	GTGGCACCTTTG	inframe_insertion	MODERATE	Gm28040
1	133327321	GTGGCACCTTTG	inframe_insertion	MODERATE	Gm28040
1	133327321	GTGGCACCTTTG	inframe_insertion	MODERATE	Kiss1
1	133327321	GTGGCACCTTTG	inframe_insertion	MODERATE	Kiss1
1	133350778	G	missense_variant	MODERATE	Ren1
1	133350783	-	inframe_deletion	MODERATE	Ren1
1	133354206	A	missense_variant	MODERATE	Ren1
1	133354206	A	missense_variant	MODERATE	Ren1
1	133354210	A	missense_variant	MODERATE	Ren1
1	133354210	A	missense_variant	MODERATE	Ren1
1	133354227	T	missense_variant	MODERATE	Ren1
1	133354227	T	missense_variant	MODERATE	Ren1
1	133354237	T	missense_variant	MODERATE	Ren1
1	133354237	T	missense_variant	MODERATE	Ren1
1	133354239	G	missense_variant	MODERATE	Ren1
1	133354239	G	missense_variant	MODERATE	Ren1
1	133354246	T	missense_variant	MODERATE	Ren1
1	133354246	T	missense_variant	MODERATE	Ren1
1	133354803	G	missense_variant,splice_region_variant	MODERATE	Ren1
1	133355548	G	missense_variant	MODERATE	Ren1
1	133355549	A	missense_variant	MODERATE	Ren1
1	133355605	G	missense_variant	MODERATE	Ren1
1	133355606	T	missense_variant	MODERATE	Ren1
1	133356457	C	missense_variant	MODERATE	Ren1
1	133356556	A	missense_variant	MODERATE	Ren1
1	133358408	C	missense_variant	MODERATE	Ren1
1	133358453	G	missense_variant	MODERATE	Ren1
1	133358468	G	missense_variant	MODERATE	Ren1
1	133358486	C	missense_variant	MODERATE	Ren1
1	133358982	A	missense_variant	MODERATE	Ren1
1	133359074	C	missense_variant	MODERATE	Ren1
1	133359077	C	missense_variant	MODERATE	Ren1
1	133359079	T	missense_variant	MODERATE	Ren1
1	133359344	G	missense_variant	MODERATE	Ren1
1	133359382	A	missense_variant	MODERATE	Ren1
1	133359983	T	missense_variant	MODERATE	Ren1
1	133360007	G	missense_variant	MODERATE	Ren1
1	133363776	A	missense_variant	MODERATE	Etnk2
1	133363890	T	missense_variant	MODERATE	Etnk2
1	133363923	G	missense_variant	MODERATE	Etnk2
1	133365587	A	missense_variant	MODERATE	Etnk2
1	133365765	T	missense_variant	MODERATE	Etnk2
1	133365765	T	missense_variant	MODERATE	Etnk2
1	133365816	T	stop_gained	HIGH	Etnk2
1	133365816	T	stop_gained	HIGH	Etnk2
1	133365817	A	missense_variant	MODERATE	Etnk2
1	133365817	A	missense_variant	MODERATE	Etnk2
1	133376915	A	missense_variant	MODERATE	Etnk2
1	133376915	A	missense_variant	MODERATE	Etnk2
1	133377046	T	missense_variant	MODERATE	Etnk2
1	133377046	T	missense_variant	MODERATE	Etnk2
1	133622154	A	missense_variant	MODERATE	Zc3h11a
1	133622154	A	missense_variant	MODERATE	Zc3h11a
1	133624621	T	missense_variant	MODERATE	Zc3h11a
1	133624621	T	missense_variant	MODERATE	Zc3h11a
1	133679978	C	missense_variant	MODERATE	Lax1
1	133680569	C	missense_variant	MODERATE	Lax1
1	133680569	C	stop_retained_variant	LOW	Lax1
1	133683634	A	missense_variant	MODERATE	Lax1
1	134972167	T	missense_variant	MODERATE	Ube2t
1	134987088	T	missense_variant	MODERATE	Lgr6
1	134987088	T	missense_variant	MODERATE	Lgr6
1	134988009	T	missense_variant	MODERATE	Lgr6
1	134988009	T	missense_variant	MODERATE	Lgr6
1	134990635	T	missense_variant	MODERATE	Lgr6
1	134990635	T	missense_variant	MODERATE	Lgr6
1	135003476	T	missense_variant	MODERATE	Lgr6
1	135003476	T	missense_variant	MODERATE	Lgr6
1	135105076	C	missense_variant	MODERATE	Lgr6
1	135134475	G	missense_variant	MODERATE	Ptpn7
1	135134475	G	missense_variant	MODERATE	Ptpn7
1	135134475	G	missense_variant	MODERATE	Ptpn7
1	135143242	T	missense_variant	MODERATE	Ptpn7
1	135143242	T	missense_variant	MODERATE	Ptpn7
1	135143242	T	missense_variant	MODERATE	Ptpn7
1	135152864	C	splice_region_variant,synonymous_variant	LOW	Arl8a
1	135152864	C	splice_region_variant,synonymous_variant	LOW	Arl8a
1	135256083	T	missense_variant	MODERATE	Elf3
1	135256083	T	missense_variant	MODERATE	Elf3
1	135263086	T	missense_variant	MODERATE	Rnpep
1	135263086	T	missense_variant	MODERATE	Rnpep
1	135283629	G	missense_variant	MODERATE	Rnpep
1	135283629	G	missense_variant	MODERATE	Rnpep
1	135283977	C	missense_variant	MODERATE	Rnpep
1	135283977	C	missense_variant	MODERATE	Rnpep
1	135364156	A	missense_variant	MODERATE	Lmod1
1	135386268	TCC	inframe_insertion	MODERATE	Ipo9
1	135386268	TCC	inframe_insertion	MODERATE	Ipo9
1	135402250	G	missense_variant	MODERATE	Ipo9
1	135402250	G	missense_variant,NMD_transcript_variant	MODERATE	Ipo9
1	150363520	T	frameshift_variant	HIGH	BC003331
1	150363520	T	frameshift_variant	HIGH	BC003331
1	150363520	T	frameshift_variant	HIGH	BC003331
1	150363520	T	frameshift_variant	HIGH	BC003331
1	150363538	T	missense_variant	MODERATE	BC003331
1	150363538	T	missense_variant	MODERATE	BC003331
1	150363538	T	missense_variant	MODERATE	BC003331
1	150363538	T	missense_variant	MODERATE	BC003331
1	150384490	T	missense_variant,NMD_transcript_variant	MODERATE	BC003331
1	150384490	T	missense_variant	MODERATE	BC003331
1	150384490	T	missense_variant	MODERATE	BC003331
1	150384490	T	missense_variant	MODERATE	BC003331
1	150384490	T	missense_variant	MODERATE	BC003331
1	150384507	T	missense_variant,NMD_transcript_variant	MODERATE	BC003331
1	150384507	T	missense_variant	MODERATE	BC003331
1	150384507	T	missense_variant	MODERATE	BC003331
1	150384507	T	missense_variant	MODERATE	BC003331
1	150384507	T	missense_variant	MODERATE	BC003331
1	150388569	C	missense_variant,NMD_transcript_variant	MODERATE	BC003331
1	150388569	C	missense_variant	MODERATE	BC003331
1	150388569	C	missense_variant	MODERATE	BC003331
1	150388569	C	missense_variant	MODERATE	BC003331
1	150388569	C	missense_variant	MODERATE	BC003331
1	150388589	G	missense_variant,NMD_transcript_variant	MODERATE	BC003331
1	150388589	G	missense_variant	MODERATE	BC003331
1	150388589	G	missense_variant	MODERATE	BC003331
1	150388589	G	missense_variant	MODERATE	BC003331
1	150388589	G	missense_variant	MODERATE	BC003331
1	152835079	A	missense_variant	MODERATE	Ncf2
1	152835079	A	missense_variant	MODERATE	Ncf2
1	153740924	G	missense_variant	MODERATE	Rgs16
1	153743826	A	missense_variant	MODERATE	Rgs16
1	153754214	G	missense_variant	MODERATE	Rnasel
1	153754214	G	missense_variant	MODERATE	Rnasel
1	153754214	G	missense_variant	MODERATE	Rnasel
1	153754223	T	missense_variant	MODERATE	Rnasel
1	153754223	T	missense_variant	MODERATE	Rnasel
1	153754223	T	missense_variant	MODERATE	Rnasel
1	153754230	C	missense_variant	MODERATE	Rnasel
1	153754230	C	missense_variant	MODERATE	Rnasel
1	153754230	C	missense_variant	MODERATE	Rnasel
1	153754236	G	missense_variant	MODERATE	Rnasel
1	153754236	G	missense_variant	MODERATE	Rnasel
1	153754236	G	missense_variant	MODERATE	Rnasel
1	153754376	A	missense_variant	MODERATE	Rnasel
1	153754376	A	missense_variant	MODERATE	Rnasel
1	153754376	A	missense_variant	MODERATE	Rnasel
1	153754451	G	missense_variant	MODERATE	Rnasel
1	153754451	G	missense_variant	MODERATE	Rnasel
1	153754451	G	missense_variant	MODERATE	Rnasel
1	153754473	A	missense_variant	MODERATE	Rnasel
1	153754473	A	missense_variant	MODERATE	Rnasel
1	153754473	A	missense_variant	MODERATE	Rnasel
1	153754483	T	missense_variant	MODERATE	Rnasel
1	153754483	T	missense_variant	MODERATE	Rnasel
1	153754483	T	missense_variant	MODERATE	Rnasel
1	153754585	A	missense_variant	MODERATE	Rnasel
1	153754585	A	missense_variant	MODERATE	Rnasel
1	153754585	A	missense_variant	MODERATE	Rnasel
1	153754596	G	missense_variant	MODERATE	Rnasel
1	153754596	G	missense_variant	MODERATE	Rnasel
1	153754596	G	missense_variant	MODERATE	Rnasel
1	153754632	C	missense_variant	MODERATE	Rnasel
1	153754632	C	missense_variant	MODERATE	Rnasel
1	153754632	C	missense_variant	MODERATE	Rnasel
1	153754919	T	missense_variant	MODERATE	Rnasel
1	153754919	T	missense_variant	MODERATE	Rnasel
1	153754919	T	missense_variant	MODERATE	Rnasel
1	153754970	A	missense_variant	MODERATE	Rnasel
1	153754970	A	missense_variant	MODERATE	Rnasel
1	153754970	A	missense_variant	MODERATE	Rnasel
1	153759630	C	missense_variant	MODERATE	Rnasel
1	153759630	C	missense_variant	MODERATE	Rnasel
1	153759630	C	missense_variant	MODERATE	Rnasel
1	153759630	C	missense_variant	MODERATE	Rnasel
1	153759660	C	missense_variant	MODERATE	Rnasel
1	153759660	C	missense_variant	MODERATE	Rnasel
1	153759660	C	missense_variant	MODERATE	Rnasel
1	153759660	C	missense_variant	MODERATE	Rnasel
1	153760830	C	missense_variant	MODERATE	Rnasel
1	153760830	C	incomplete_terminal_codon_variant,coding_sequence_variant	LOW	Rnasel
1	153760830	C	missense_variant	MODERATE	Rnasel
1	153760830	C	missense_variant	MODERATE	Rnasel
1	153825658	C	missense_variant	MODERATE	Rgsl1
1	153825658	C	missense_variant,NMD_transcript_variant	MODERATE	Rgsl1
1	153850583	T	missense_variant	MODERATE	Teddm2
1	153850583	T	missense_variant	MODERATE	Teddm2
1	153850609	C	missense_variant	MODERATE	Teddm2
1	153850609	C	missense_variant	MODERATE	Teddm2
1	153850745	T	missense_variant	MODERATE	Teddm2
1	153850745	T	missense_variant	MODERATE	Teddm2
1	153850982	C	missense_variant	MODERATE	Teddm2
1	153850991	T	missense_variant	MODERATE	Teddm2
1	153874525	G	missense_variant	MODERATE	Teddm1b
1	153874555	C	missense_variant	MODERATE	Teddm1b
1	153874567	T	missense_variant	MODERATE	Teddm1b
1	153875002	T	missense_variant	MODERATE	Teddm1b
1	153875102	A	missense_variant	MODERATE	Teddm1b
1	153875320	G	missense_variant	MODERATE	Teddm1b
1	153892146	G	missense_variant	MODERATE	Teddm1a
1	153892573	C	missense_variant	MODERATE	Teddm1a
1	154204227	G	missense_variant	MODERATE	Zfp648
1	154204268	C	missense_variant	MODERATE	Zfp648
1	154204380	T	missense_variant	MODERATE	Zfp648
1	154204385	G	missense_variant	MODERATE	Zfp648
1	154204620	C	missense_variant	MODERATE	Zfp648
1	154204667	G	missense_variant	MODERATE	Zfp648
1	154471553	T	missense_variant	MODERATE	Cacna1e
1	154471553	T	missense_variant	MODERATE	Cacna1e
1	155132441	C	missense_variant	MODERATE	Mr1
1	155132582	G	missense_variant	MODERATE	Mr1
1	155132603	A	missense_variant	MODERATE	Mr1
1	155137723	C	missense_variant	MODERATE	Mr1
1	155137723	C	missense_variant,NMD_transcript_variant	MODERATE	Mr1
1	155137723	C	missense_variant,NMD_transcript_variant	MODERATE	Mr1
1	155198170	C	missense_variant	MODERATE	Stx6
1	155201966	G	missense_variant	MODERATE	Stx6
1	155213654	C	missense_variant	MODERATE	BC034090
1	155213654	C	missense_variant	MODERATE	BC034090
1	155221514	C	missense_variant	MODERATE	BC034090
1	155221514	C	missense_variant	MODERATE	BC034090
1	155225180	A	missense_variant	MODERATE	BC034090
1	155225180	A	missense_variant	MODERATE	BC034090
1	155225205	C	missense_variant	MODERATE	BC034090
1	155225205	C	missense_variant	MODERATE	BC034090
1	155225259	A	missense_variant	MODERATE	BC034090
1	155225259	A	missense_variant	MODERATE	BC034090
1	155225337	C	missense_variant	MODERATE	BC034090
1	155225337	C	missense_variant	MODERATE	BC034090
1	155225591	A	missense_variant	MODERATE	BC034090
1	155225591	A	missense_variant	MODERATE	BC034090
1	155225663	A	missense_variant	MODERATE	BC034090
1	155225663	A	missense_variant	MODERATE	BC034090
1	155226419	G	missense_variant	MODERATE	BC034090
1	155226419	G	missense_variant	MODERATE	BC034090
1	155226419	G	missense_variant	MODERATE	BC034090
1	155779448	C	missense_variant	MODERATE	Qsox1
1	155779448	C	missense_variant	MODERATE	Qsox1
1	155862369	A	missense_variant	MODERATE	Cep350
1	155862882	T	missense_variant	MODERATE	Cep350
1	155863282	G	missense_variant	MODERATE	Cep350
1	155926508	T	missense_variant	MODERATE	Cep350
1	155928211	T	missense_variant	MODERATE	Cep350
1	155958681	A	missense_variant	MODERATE	Cep350
1	155958681	A	missense_variant	MODERATE	Cep350
1	156018400	G	missense_variant,NMD_transcript_variant	MODERATE	Tor1aip1
1	156018486	C	missense_variant,NMD_transcript_variant	MODERATE	Tor1aip1
1	156019977	C	frameshift_variant,NMD_transcript_variant	HIGH	Tor1aip1
1	156022318	T	missense_variant	MODERATE	Tor1aip1
1	156022318	T	missense_variant	MODERATE	Tor1aip1
1	156022318	T	missense_variant,NMD_transcript_variant	MODERATE	Tor1aip1
1	156022318	T	missense_variant,NMD_transcript_variant	MODERATE	Tor1aip1
1	156022318	T	missense_variant	MODERATE	Tor1aip1
1	156022318	T	missense_variant	MODERATE	Tor1aip1
1	156022318	T	missense_variant	MODERATE	Tor1aip1
1	156030430	G	splice_region_variant,synonymous_variant	LOW	Tor1aip1
1	156030430	G	splice_region_variant,synonymous_variant	LOW	Tor1aip1
1	156030430	G	splice_region_variant,synonymous_variant,NMD_transcript_variant	LOW	Tor1aip1
1	156030430	G	splice_region_variant,synonymous_variant,NMD_transcript_variant	LOW	Tor1aip1
1	156030430	G	splice_region_variant,synonymous_variant	LOW	Tor1aip1
1	156030430	G	splice_region_variant,synonymous_variant	LOW	Tor1aip1
1	156030430	G	splice_region_variant,synonymous_variant	LOW	Tor1aip1
1	156033838	G	splice_region_variant,synonymous_variant,NMD_transcript_variant	LOW	Tor1aip1
1	156061657	G	missense_variant	MODERATE	Tor1aip2
1	156061657	G	missense_variant	MODERATE	Tor1aip2
1	156061765	G	missense_variant	MODERATE	Tor1aip2
1	156061765	G	missense_variant	MODERATE	Tor1aip2
1	156061876	C	missense_variant	MODERATE	Tor1aip2
1	156061876	C	missense_variant	MODERATE	Tor1aip2
1	156061909	T	missense_variant	MODERATE	Tor1aip2
1	156061909	T	missense_variant	MODERATE	Tor1aip2
1	156061963	C	missense_variant	MODERATE	Tor1aip2
1	156061963	C	missense_variant	MODERATE	Tor1aip2
1	156062121	G	missense_variant	MODERATE	Tor1aip2
1	156062121	G	missense_variant	MODERATE	Tor1aip2
1	156062134	G	missense_variant	MODERATE	Tor1aip2
1	156062134	G	missense_variant	MODERATE	Tor1aip2
1	156065045	A	missense_variant	MODERATE	Tor1aip2
1	156065045	A	missense_variant	MODERATE	Tor1aip2
1	156078970	C	missense_variant	MODERATE	Fam163a
1	156262881	C	missense_variant	MODERATE	Tdrd5
1	156262881	C	missense_variant	MODERATE	Tdrd5
1	156263413	A	missense_variant	MODERATE	Tdrd5
1	156263413	A	missense_variant	MODERATE	Tdrd5
1	156267355	T	missense_variant	MODERATE	Tdrd5
1	156267355	T	missense_variant	MODERATE	Tdrd5
1	156270646	T	missense_variant	MODERATE	Tdrd5
1	156270646	T	missense_variant	MODERATE	Tdrd5
1	156285523	C	missense_variant	MODERATE	Tdrd5
1	156285523	C	missense_variant	MODERATE	Tdrd5
1	156301806	C	missense_variant	MODERATE	Tdrd5
1	156301806	C	missense_variant	MODERATE	Tdrd5
1	156301806	C	missense_variant	MODERATE	Tdrd5
1	156310930	G	missense_variant	MODERATE	Nphs2
1	156310939	G	missense_variant	MODERATE	Nphs2
1	156318723	T	missense_variant	MODERATE	Nphs2
1	156318723	T	missense_variant	MODERATE	Nphs2
1	156326100	T	missense_variant	MODERATE	Nphs2
1	156326100	T	missense_variant	MODERATE	Nphs2
1	156397526	T	missense_variant	MODERATE	Axdnd1
1	156397526	T	missense_variant	MODERATE	Axdnd1
1	156397526	T	missense_variant	MODERATE	Axdnd1
1	156441366	A	missense_variant	MODERATE	Soat1
1	156441366	A	missense_variant	MODERATE	Soat1
1	156441366	A	missense_variant	MODERATE	Soat1
1	156442409	C	missense_variant	MODERATE	Soat1
1	156442409	C	missense_variant	MODERATE	Soat1
1	156442409	C	missense_variant	MODERATE	Soat1
1	156642255	G	missense_variant	MODERATE	Abl2
1	156642255	G	missense_variant	MODERATE	Abl2
1	156655866	G	missense_variant	MODERATE	Tor3a
1	156655866	G	missense_variant	MODERATE	Tor3a
1	156655866	G	missense_variant,NMD_transcript_variant	MODERATE	Tor3a
1	156669484	C	missense_variant	MODERATE	Tor3a
1	156669484	C	missense_variant,NMD_transcript_variant	MODERATE	Tor3a
1	156669484	C	missense_variant	MODERATE	Tor3a
1	156669484	C	missense_variant,NMD_transcript_variant	MODERATE	Tor3a
1	156669619	A	missense_variant	MODERATE	Tor3a
1	156669619	A	missense_variant,NMD_transcript_variant	MODERATE	Tor3a
1	156669619	A	missense_variant	MODERATE	Tor3a
1	156669619	A	missense_variant,NMD_transcript_variant	MODERATE	Tor3a
1	156673586	T	missense_variant	MODERATE	Tor3a
1	156673586	T	missense_variant	MODERATE	Tor3a
1	156673586	T	missense_variant,NMD_transcript_variant	MODERATE	Tor3a
1	156673586	T	missense_variant,NMD_transcript_variant	MODERATE	Tor3a
1	156673586	T	missense_variant	MODERATE	Tor3a
1	156673586	T	missense_variant,NMD_transcript_variant	MODERATE	Tor3a
1	156674181	G	missense_variant	MODERATE	Tor3a
1	156674181	G	missense_variant	MODERATE	Tor3a
1	156674181	G	missense_variant,NMD_transcript_variant	MODERATE	Tor3a
1	156674181	G	missense_variant,NMD_transcript_variant	MODERATE	Tor3a
1	156674181	G	missense_variant	MODERATE	Tor3a
1	156674181	G	missense_variant,NMD_transcript_variant	MODERATE	Tor3a
1	156832745	C	missense_variant	MODERATE	Ralgps2
1	156832745	C	missense_variant	MODERATE	Ralgps2
1	156832745	C	missense_variant	MODERATE	Ralgps2
1	156832745	C	missense_variant	MODERATE	Ralgps2
1	156832745	C	missense_variant	MODERATE	Ralgps2
1	156832745	C	missense_variant	MODERATE	Ralgps2
1	156832745	C	missense_variant	MODERATE	Ralgps2
1	156832745	C	missense_variant	MODERATE	Ralgps2
1	156832745	C	missense_variant	MODERATE	Ralgps2
1	156845440	A	missense_variant	MODERATE	Angptl1
1	156845559	A	missense_variant	MODERATE	Angptl1
1	157099361	T	missense_variant	MODERATE	Tex35
1	157100165	A	missense_variant	MODERATE	Tex35
1	157100165	A	missense_variant	MODERATE	Tex35
1	157100165	A	missense_variant	MODERATE	Tex35
1	157100165	A	missense_variant	MODERATE	Tex35
1	157100165	A	missense_variant	MODERATE	Tex35
1	157100202	T	missense_variant	MODERATE	Tex35
1	157100202	T	missense_variant	MODERATE	Tex35
1	157100202	T	missense_variant	MODERATE	Tex35
1	157100202	T	missense_variant	MODERATE	Tex35
1	157100202	T	missense_variant	MODERATE	Tex35
1	157461979	C	missense_variant	MODERATE	BC026585
1	157464427	T	missense_variant	MODERATE	BC026585
1	157464427	T	missense_variant	MODERATE	BC026585
1	157464427	T	missense_variant	MODERATE	BC026585
1	157467240	A	missense_variant	MODERATE	BC026585
1	157467240	A	missense_variant	MODERATE	BC026585
1	157467240	A	missense_variant	MODERATE	BC026585
1	157529318	C	missense_variant	MODERATE	Sec16b
1	157529318	C	missense_variant	MODERATE	Sec16b
1	157529318	C	missense_variant	MODERATE	Sec16b
1	157535456	T	missense_variant	MODERATE	Sec16b
1	157535456	T	missense_variant	MODERATE	Sec16b
1	157535456	T	missense_variant	MODERATE	Sec16b
1	157535456	T	missense_variant	MODERATE	Sec16b
1	157559468	T	missense_variant	MODERATE	Sec16b
1	157559468	T	missense_variant	MODERATE	Sec16b
1	157559468	T	missense_variant	MODERATE	Sec16b
1	157559468	T	missense_variant	MODERATE	Sec16b
1	157565439	C	missense_variant	MODERATE	Sec16b
1	157565439	C	missense_variant	MODERATE	Sec16b
1	157565439	C	missense_variant	MODERATE	Sec16b
1	158246692	T	missense_variant	MODERATE	Brinp2
1	158266584	G	missense_variant	MODERATE	Brinp2
1	158267783	T	frameshift_variant,NMD_transcript_variant	HIGH	Brinp2
1	158509911	C	missense_variant	MODERATE	Astn1
1	158509911	C	missense_variant	MODERATE	Astn1
1	158509911	C	missense_variant	MODERATE	Astn1
1	158509911	C	missense_variant	MODERATE	Astn1
1	158509911	C	missense_variant	MODERATE	Astn1
1	158597288	C	missense_variant	MODERATE	Astn1
1	158597288	C	missense_variant	MODERATE	Astn1
1	158597288	C	missense_variant	MODERATE	Astn1
1	158597288	C	missense_variant	MODERATE	Astn1
1	158597288	C	missense_variant	MODERATE	Astn1
1	158609505	G	missense_variant	MODERATE	Astn1
1	158667517	C	missense_variant	MODERATE	Astn1
1	158667517	C	missense_variant	MODERATE	Astn1
1	158667517	C	missense_variant	MODERATE	Astn1
1	158667517	C	missense_variant	MODERATE	Astn1
1	159324974	G	missense_variant	MODERATE	Rfwd2
1	159324974	G	missense_variant	MODERATE	Rfwd2
1	159858348	C	missense_variant	MODERATE	Tnr
1	159858348	C	missense_variant	MODERATE	Tnr
1	159858348	C	missense_variant	MODERATE	Tnr
1	160146351	A	missense_variant	MODERATE	Tnn
1	160146351	A	missense_variant	MODERATE	Tnn
1	161834801	G	missense_variant	MODERATE	Suco
1	161834897	G	missense_variant	MODERATE	Suco
1	161942437	A	missense_variant	MODERATE	4930558K02Rik
1	165875455	T	frameshift_variant	HIGH	Pou2f1
1	165875471	T	missense_variant	MODERATE	Pou2f1
1	166680271	C	missense_variant	MODERATE	Fmo9
1	171051722	C	missense_variant	MODERATE	Fcgr3
1	171051722	C	missense_variant	MODERATE	Fcgr3
1	171051851	A	splice_region_variant,synonymous_variant	LOW	Fcgr3
1	171051851	A	splice_region_variant,synonymous_variant	LOW	Fcgr3
1	171057793	C	missense_variant	MODERATE	Fcgr3
1	171057793	C	missense_variant	MODERATE	Fcgr3
1	171057815	C	missense_variant	MODERATE	Fcgr3
1	171057815	C	missense_variant	MODERATE	Fcgr3
1	171057820	C	missense_variant	MODERATE	Fcgr3
1	171057820	C	missense_variant	MODERATE	Fcgr3
1	182973389	A	missense_variant	MODERATE	Tlr5
1	182973389	A	missense_variant	MODERATE	Tlr5
1	182973389	A	missense_variant	MODERATE	Tlr5
1	182975702	C	missense_variant	MODERATE	Tlr5
1	182975702	C	missense_variant	MODERATE	Tlr5
1	184801913	T	missense_variant	MODERATE	1-Mar
1	184801913	T	missense_variant	MODERATE	1-Mar
1	184801913	T	missense_variant	MODERATE	1-Mar
1	184807049	G	missense_variant	MODERATE	1-Mar
1	184807049	G	missense_variant	MODERATE	1-Mar
1	184807049	G	missense_variant	MODERATE	1-Mar
1	184807145	A	missense_variant	MODERATE	1-Mar
1	184807145	A	missense_variant	MODERATE	1-Mar
1	184807145	A	missense_variant	MODERATE	1-Mar
1	185252112	C	splice_region_variant,synonymous_variant	LOW	Rab3gap2
1	185252112	C	splice_region_variant,synonymous_variant	LOW	Rab3gap2
1	185259500	A	missense_variant	MODERATE	Rab3gap2
1	185259500	A	missense_variant	MODERATE	Rab3gap2
1	185260433	A	missense_variant	MODERATE	Rab3gap2
1	185260433	A	missense_variant	MODERATE	Rab3gap2
1	185263644	A	missense_variant	MODERATE	Rab3gap2
1	185263644	A	missense_variant	MODERATE	Rab3gap2
1	185289542	G	missense_variant,splice_region_variant	MODERATE	Iars2
1	185352198	T	missense_variant	MODERATE	Bpnt1
1	185352198	T	missense_variant	MODERATE	Bpnt1
1	185352276	G	missense_variant	MODERATE	Bpnt1
1	185352276	G	missense_variant	MODERATE	Bpnt1
1	185370937	G	missense_variant,NMD_transcript_variant	MODERATE	Eprs
1	185370937	G	missense_variant,NMD_transcript_variant	MODERATE	Eprs
1	185370937	G	missense_variant	MODERATE	Eprs
1	185373044	G	missense_variant	MODERATE	Eprs
1	185397169	C	missense_variant	MODERATE	Eprs
1	185407148	T	missense_variant	MODERATE	Eprs
1	186100241	T	missense_variant	MODERATE	Lyplal1
1	186114285	G	missense_variant	MODERATE	Lyplal1
1	186739660	G	missense_variant	MODERATE	Rrp15
1	186739764	A	missense_variant	MODERATE	Rrp15
1	188318969	T	missense_variant	MODERATE	Ush2a
1	188357929	A	missense_variant	MODERATE	Ush2a
1	188358012	G	missense_variant	MODERATE	Ush2a
1	188430814	T	missense_variant	MODERATE	Ush2a
1	188444560	A	missense_variant	MODERATE	Ush2a
1	188466190	T	missense_variant	MODERATE	Ush2a
1	188728723	G	missense_variant	MODERATE	Ush2a
1	188728737	A	missense_variant,splice_region_variant	MODERATE	Ush2a
1	188734688	C	missense_variant	MODERATE	Ush2a
1	188797763	A	missense_variant	MODERATE	Ush2a
1	188797929	C	missense_variant	MODERATE	Ush2a
1	188797930	A	missense_variant	MODERATE	Ush2a
1	188864735	G	missense_variant	MODERATE	Ush2a
1	189656884	C	missense_variant	MODERATE	Cenpf
1	189855034	G	missense_variant	MODERATE	Ptpn14
1	189855034	G	missense_variant	MODERATE	Ptpn14
1	191025931	C	missense_variant	MODERATE	Mfsd7b
1	191025931	C	missense_variant,NMD_transcript_variant	MODERATE	Mfsd7b
1	191025931	C	missense_variant	MODERATE	Mfsd7b
1	191052912	A	missense_variant	MODERATE	Tatdn3
1	191052912	A	missense_variant	MODERATE	Tatdn3
1	191052912	A	missense_variant	MODERATE	Tatdn3
1	191052967	C	missense_variant	MODERATE	Tatdn3
1	191052967	C	missense_variant	MODERATE	Tatdn3
1	191052967	C	missense_variant	MODERATE	Tatdn3
1	191075199	A	missense_variant	MODERATE	Nsl1
1	191082306	T	missense_variant	MODERATE	Nsl1
1	191082360	A	missense_variant	MODERATE	Nsl1
1	191098502	C	missense_variant	MODERATE	Batf3
1	191353009	C	missense_variant	MODERATE	Ppp2r5a
1	191353010	T	missense_variant	MODERATE	Ppp2r5a
1	191396324	A	frameshift_variant	HIGH	Ppp2r5a
1	191396325	G	missense_variant	MODERATE	Ppp2r5a
1	191396329	A	missense_variant	MODERATE	Ppp2r5a
1	192741517	A	missense_variant	MODERATE	Hhat
1	192741517	A	missense_variant	MODERATE	Hhat
1	192741517	A	missense_variant	MODERATE	Hhat
1	192748909	G	missense_variant	MODERATE	Hhat
1	192748909	G	missense_variant	MODERATE	Hhat
1	192748909	G	missense_variant	MODERATE	Hhat
1	192759752	T	missense_variant	MODERATE	Hhat
1	192759752	T	missense_variant	MODERATE	Hhat
1	192759752	T	missense_variant	MODERATE	Hhat
1	193128422	-	frameshift_variant	HIGH	Diexf
1	193128422	-	frameshift_variant,NMD_transcript_variant	HIGH	Diexf
1	193128425	-	frameshift_variant	HIGH	Diexf
1	193128425	-	frameshift_variant,NMD_transcript_variant	HIGH	Diexf
1	193194849	G	missense_variant,splice_region_variant	MODERATE	Traf3ip3
1	193194849	G	missense_variant,splice_region_variant	MODERATE	Traf3ip3
1	193194849	G	missense_variant,splice_region_variant	MODERATE	Traf3ip3
2	3342481	T	missense_variant	MODERATE	Olah
2	3342481	T	missense_variant	MODERATE	Olah
2	3342481	T	missense_variant	MODERATE	Olah
2	3437085	G	missense_variant,splice_region_variant	MODERATE	Dclre1c
2	3453248	-	inframe_deletion	MODERATE	Dclre1c
2	3519351	G	missense_variant	MODERATE	Cdnf
2	3519391	G	missense_variant	MODERATE	Cdnf
2	5798395	G	missense_variant	MODERATE	Cdc123
2	5960968	T	missense_variant	MODERATE	Upf2
2	9883068	T	missense_variant	MODERATE	4930412O13Rik
2	9883068	T	missense_variant	MODERATE	4930412O13Rik
2	9883803	G	missense_variant	MODERATE	9230102O04Rik
2	9883803	G	missense_variant	MODERATE	4930412O13Rik
2	9918266	T	missense_variant	MODERATE	Taf3
2	10092051	T	missense_variant	MODERATE	Kin
2	10096561	C	splice_region_variant,synonymous_variant	LOW	Itih2
2	10115343	T	splice_region_variant,synonymous_variant	LOW	Itih2
2	10115343	T	splice_region_variant,synonymous_variant	LOW	Itih2
2	10129255	G	missense_variant	MODERATE	Itih2
2	10129255	G	missense_variant	MODERATE	Itih2
2	10129255	G	missense_variant	MODERATE	Itih2
2	10153742	G	missense_variant	MODERATE	Itih5
2	10187027	A	missense_variant	MODERATE	Itih5
2	10249427	G	missense_variant	MODERATE	Itih5
2	10249431	A	missense_variant	MODERATE	Itih5
2	10251333	A	missense_variant	MODERATE	Itih5
2	10251378	A	missense_variant	MODERATE	Itih5
2	10251555	T	missense_variant	MODERATE	Itih5
2	10445686	C	missense_variant,splice_region_variant	MODERATE	Sfmbt2
2	10445686	C	missense_variant,splice_region_variant	MODERATE	Sfmbt2
2	10542956	G	missense_variant	MODERATE	Sfmbt2
2	10542956	G	missense_variant	MODERATE	Sfmbt2
2	10579330	T	missense_variant	MODERATE	Sfmbt2
2	10579330	T	missense_variant	MODERATE	Sfmbt2
2	11482106	C	missense_variant,NMD_transcript_variant	MODERATE	Pfkfb3
2	11680283	A	missense_variant	MODERATE	Il2ra
2	11680326	A	missense_variant	MODERATE	Il2ra
2	11723445	A	missense_variant	MODERATE	Il15ra
2	11723445	A	missense_variant	MODERATE	Il15ra
2	11723448	G	start_lost	HIGH	Il15ra
2	11723448	G	start_lost	HIGH	Il15ra
2	11723448	G	missense_variant	MODERATE	Il15ra
2	11723448	G	start_lost	HIGH	Il15ra
2	11723448	G	start_lost	HIGH	Il15ra
2	11723448	G	missense_variant	MODERATE	Il15ra
2	11762910	C	missense_variant	MODERATE	Fbxo18
2	11762931	C	missense_variant	MODERATE	Fbxo18
2	11769888	C	missense_variant	MODERATE	Fbxo18
2	11785176	G	missense_variant,NMD_transcript_variant	MODERATE	Ankrd16
2	11785195	A	missense_variant,NMD_transcript_variant	MODERATE	Ankrd16
2	11789809	C	missense_variant	MODERATE	Ankrd16
2	11789842	T	missense_variant	MODERATE	Ankrd16
2	12191171	A	missense_variant,splice_region_variant	MODERATE	Itga8
2	12191724	C	missense_variant	MODERATE	Itga8
2	12191762	C	missense_variant	MODERATE	Itga8
2	12301764	G	missense_variant,NMD_transcript_variant	MODERATE	Itga8
2	12301764	G	missense_variant	MODERATE	Itga8
2	12301772	A	missense_variant,NMD_transcript_variant	MODERATE	Itga8
2	12301772	A	missense_variant	MODERATE	Itga8
2	12978289	A	missense_variant	MODERATE	Pter
2	12978289	A	missense_variant	MODERATE	Pter
2	12978289	A	missense_variant	MODERATE	Pter
2	12978289	A	missense_variant	MODERATE	Pter
2	12978322	C	missense_variant	MODERATE	Pter
2	12978322	C	missense_variant	MODERATE	Pter
2	12978322	C	missense_variant	MODERATE	Pter
2	12978322	C	missense_variant	MODERATE	Pter
2	12980407	G	missense_variant	MODERATE	Pter
2	12980407	G	missense_variant	MODERATE	Pter
2	12980407	G	missense_variant	MODERATE	Pter
2	12980407	G	missense_variant	MODERATE	Pter
2	18026927	T	missense_variant	MODERATE	A930004D18Rik
2	18027017	A	missense_variant	MODERATE	A930004D18Rik
2	18027026	-	inframe_deletion	MODERATE	A930004D18Rik
2	18027074	G	missense_variant	MODERATE	A930004D18Rik
2	18045734	C	missense_variant	MODERATE	Skida1
2	18045734	C	missense_variant	MODERATE	Skida1
2	18046176	C	missense_variant	MODERATE	Skida1
2	18046176	C	missense_variant	MODERATE	Skida1
2	18046344	-	inframe_deletion	MODERATE	Skida1
2	18046344	-	inframe_deletion	MODERATE	Skida1
2	18046689	G	missense_variant	MODERATE	Skida1
2	18046689	G	missense_variant	MODERATE	Skida1
2	18047616	-	inframe_deletion	MODERATE	Skida1
2	18126169	T	missense_variant	MODERATE	Mllt10
2	18126169	T	missense_variant	MODERATE	Mllt10
2	18126169	T	missense_variant	MODERATE	Mllt10
2	18392415	-	inframe_deletion,NMD_transcript_variant	MODERATE	Dnajc1
2	18392415	-	coding_sequence_variant,5_prime_UTR_variant	MODIFIER	Dnajc1
2	18392415	-	inframe_deletion	MODERATE	Dnajc1
2	18392415	-	coding_sequence_variant,5_prime_UTR_variant,NMD_transcript_variant	MODIFIER	Dnajc1
2	18392415	-	inframe_deletion	MODERATE	Dnajc1
2	18742852	A	missense_variant	MODERATE	Spag6
2	20290013	A	missense_variant	MODERATE	Etl4
2	20290013	A	missense_variant	MODERATE	Etl4
2	20290029	A	missense_variant	MODERATE	Etl4
2	20290029	A	missense_variant	MODERATE	Etl4
2	20340103	A	missense_variant	MODERATE	Etl4
2	20340103	A	missense_variant	MODERATE	Etl4
2	20340103	A	missense_variant	MODERATE	Etl4
2	25611523	T	missense_variant	MODERATE	Ccdc183
2	25620514	-	coding_sequence_variant,3_prime_UTR_variant	MODIFIER	Tmem141
2	25620514	-	coding_sequence_variant,3_prime_UTR_variant	MODIFIER	Tmem141
2	25621073	C	missense_variant	MODERATE	Tmem141
2	25621073	C	missense_variant	MODERATE	Tmem141
2	25621434	T	missense_variant	MODERATE	Tmem141
2	25621434	T	missense_variant	MODERATE	Tmem141
2	25621661	T	missense_variant	MODERATE	Tmem141
2	25621661	T	missense_variant	MODERATE	Tmem141
2	25626652	A	missense_variant	MODERATE	Fcna
2	25682807	G	missense_variant	MODERATE	Lcn10
2	25682849	G	missense_variant	MODERATE	Lcn10
2	25700753	G	missense_variant	MODERATE	Obp2a
2	25701135	A	missense_variant	MODERATE	Obp2a
2	25701650	-	inframe_deletion	MODERATE	Obp2a
2	25702275	A	missense_variant	MODERATE	Obp2a
2	25707160	C	missense_variant	MODERATE	Bmyc
2	25766727	C	missense_variant	MODERATE	Lcn3
2	25767574	A	missense_variant	MODERATE	Lcn3
2	25794269	T	missense_variant	MODERATE	Glt6d1
2	25843333	T	missense_variant	MODERATE	Sohlh1
2	25845657	C	missense_variant	MODERATE	Sohlh1
2	25846330	C	missense_variant	MODERATE	Sohlh1
2	25892557	C	splice_region_variant,synonymous_variant	LOW	Kcnt1
2	25892557	C	splice_region_variant,synonymous_variant	LOW	Kcnt1
2	25892557	C	splice_region_variant,synonymous_variant	LOW	Kcnt1
2	25892557	C	splice_region_variant,synonymous_variant	LOW	Kcnt1
2	25892557	C	splice_region_variant,synonymous_variant	LOW	Kcnt1
2	25892557	C	splice_region_variant,synonymous_variant	LOW	Kcnt1
2	25892557	C	splice_region_variant,synonymous_variant	LOW	Kcnt1
2	25938101	T	missense_variant	MODERATE	Camsap1
2	25938101	T	missense_variant	MODERATE	Camsap1
2	25938101	T	missense_variant	MODERATE	Camsap1
2	25939793	T	missense_variant	MODERATE	Camsap1
2	25939793	T	missense_variant	MODERATE	Camsap1
2	25939793	T	missense_variant	MODERATE	Camsap1
2	25939793	T	missense_variant	MODERATE	Camsap1
2	26007787	T	missense_variant	MODERATE	Ubac1
2	26007787	T	missense_variant	MODERATE	Ubac1
2	26007787	T	missense_variant	MODERATE	Ubac1
2	26007801	G	missense_variant	MODERATE	Ubac1
2	26007801	G	missense_variant	MODERATE	Ubac1
2	26007801	G	missense_variant	MODERATE	Ubac1
2	26007852	C	missense_variant	MODERATE	Ubac1
2	26007852	C	missense_variant	MODERATE	Ubac1
2	26060219	T	missense_variant	MODERATE	Nacc2
2	26060219	T	missense_variant	MODERATE	Nacc2
2	26201254	C	missense_variant	MODERATE	Lhx3
2	26201254	C	missense_variant	MODERATE	Lhx3
2	26209619	A	missense_variant	MODERATE	Qsox2
2	26209665	-	frameshift_variant	HIGH	Qsox2
2	26211160	A	missense_variant	MODERATE	Qsox2
2	26211255	T	missense_variant	MODERATE	Qsox2
2	26237243	A	missense_variant	MODERATE	Qsox2
2	26253354	C	missense_variant	MODERATE	C030048H21Rik
2	26254876	G	missense_variant	MODERATE	C030048H21Rik
2	26271928	C	missense_variant	MODERATE	Ccdc187
2	26276027	G	missense_variant	MODERATE	Ccdc187
2	26276047	A	missense_variant	MODERATE	Ccdc187
2	26276164	A	missense_variant	MODERATE	Ccdc187
2	26276218	T	missense_variant	MODERATE	Ccdc187
2	26281096	A	missense_variant	MODERATE	Ccdc187
2	26281096	A	missense_variant	MODERATE	Ccdc187
2	26282119	G	missense_variant	MODERATE	Ccdc187
2	26293389	G	missense_variant	MODERATE	Ccdc187
2	26320020	A	missense_variant	MODERATE	Gpsm1
2	26351343	A	missense_variant	MODERATE	Dnlz
2	26351862	-	inframe_deletion	MODERATE	Dnlz
2	26363761	A	missense_variant	MODERATE	Snapc4
2	26363761	A	missense_variant	MODERATE	Snapc4
2	26364769	C	missense_variant	MODERATE	Snapc4
2	26364769	C	missense_variant	MODERATE	Snapc4
2	26364931	A	missense_variant	MODERATE	Snapc4
2	26364931	A	missense_variant	MODERATE	Snapc4
2	26364942	A	missense_variant	MODERATE	Snapc4
2	26364942	A	missense_variant	MODERATE	Snapc4
2	26365342	C	missense_variant	MODERATE	Snapc4
2	26365342	C	missense_variant	MODERATE	Snapc4
2	26365401	G	missense_variant	MODERATE	Snapc4
2	26365401	G	missense_variant	MODERATE	Snapc4
2	26365677	A	missense_variant	MODERATE	Snapc4
2	26365677	A	missense_variant	MODERATE	Snapc4
2	26368357	A	missense_variant	MODERATE	Snapc4
2	26368357	A	missense_variant	MODERATE	Snapc4
2	26369481	CTGCCG	inframe_insertion	MODERATE	Snapc4
2	26369481	CTGCCG	inframe_insertion	MODERATE	Snapc4
2	26369481	CTGCCG	inframe_insertion	MODERATE	Snapc4
2	26369526	-	inframe_deletion	MODERATE	Snapc4
2	26369526	-	inframe_deletion	MODERATE	Snapc4
2	26369526	-	inframe_deletion	MODERATE	Snapc4
2	26373532	C	missense_variant,splice_region_variant	MODERATE	Snapc4
2	26373610	A	missense_variant	MODERATE	Snapc4
2	26386032	C	missense_variant	MODERATE	Sdccag3
2	26386032	C	missense_variant	MODERATE	Sdccag3
2	26386032	C	missense_variant	MODERATE	Sdccag3
2	26386032	C	missense_variant	MODERATE	Sdccag3
2	26393611	C	missense_variant	MODERATE	Pmpca
2	26393630	G	missense_variant	MODERATE	Pmpca
2	26395550	G	missense_variant	MODERATE	Pmpca
2	26408341	G	missense_variant	MODERATE	Inpp5e
2	26408341	G	missense_variant	MODERATE	Inpp5e
2	26412858	A	missense_variant	MODERATE	Sec16a
2	26412858	A	missense_variant	MODERATE	Sec16a
2	26412858	A	missense_variant	MODERATE	Sec16a
2	26412873	A	missense_variant	MODERATE	Sec16a
2	26412873	A	missense_variant	MODERATE	Sec16a
2	26412873	A	missense_variant	MODERATE	Sec16a
2	26438538	G	missense_variant	MODERATE	Sec16a
2	26438538	G	missense_variant	MODERATE	Sec16a
2	26438538	G	missense_variant	MODERATE	Sec16a
2	26438924	T	missense_variant	MODERATE	Sec16a
2	26438924	T	missense_variant	MODERATE	Sec16a
2	26438926	G	missense_variant	MODERATE	Sec16a
2	26438926	G	missense_variant	MODERATE	Sec16a
2	26439318	A	missense_variant	MODERATE	Sec16a
2	26439318	A	missense_variant	MODERATE	Sec16a
2	26439865	G	missense_variant	MODERATE	Sec16a
2	26439865	G	missense_variant	MODERATE	Sec16a
2	26440020	C	missense_variant	MODERATE	Sec16a
2	26440020	C	missense_variant	MODERATE	Sec16a
2	26440021	C	missense_variant	MODERATE	Sec16a
2	26440021	C	missense_variant	MODERATE	Sec16a
2	26440831	C	missense_variant	MODERATE	Sec16a
2	26440831	C	missense_variant	MODERATE	Sec16a
2	26441392	A	missense_variant	MODERATE	Sec16a
2	26441392	A	missense_variant	MODERATE	Sec16a
2	26441448	G	missense_variant	MODERATE	Sec16a
2	26441448	G	missense_variant	MODERATE	Sec16a
2	26474181	T	missense_variant	MODERATE	Notch1
2	26589099	A	missense_variant	MODERATE	Egfl7
2	26589099	A	missense_variant	MODERATE	Egfl7
2	26589099	A	missense_variant	MODERATE	Egfl7
2	26589099	A	missense_variant,NMD_transcript_variant	MODERATE	Gm20532
2	26589099	A	missense_variant	MODERATE	Egfl7
2	26589099	A	missense_variant	MODERATE	Egfl7
2	26589099	A	missense_variant	MODERATE	Egfl7
2	26589099	A	missense_variant	MODERATE	Egfl7
2	26589099	A	missense_variant	MODERATE	Egfl7
2	26589099	A	missense_variant,NMD_transcript_variant	MODERATE	Egfl7
2	26590625	GG	frameshift_variant,NMD_transcript_variant	HIGH	Egfl7
2	26590630	T	missense_variant,NMD_transcript_variant	MODERATE	Egfl7
2	26591011	A	missense_variant,NMD_transcript_variant	MODERATE	Egfl7
2	26603703	G	missense_variant	MODERATE	Agpat2
2	26603725	C	missense_variant	MODERATE	Agpat2
2	26603826	T	missense_variant	MODERATE	Agpat2
2	26632606	T	splice_region_variant,synonymous_variant	LOW	Fam69b
2	26632606	T	missense_variant,splice_region_variant,NMD_transcript_variant	MODERATE	Gm20532
2	26635846	C	missense_variant	MODERATE	Fam69b
2	26668346	A	missense_variant	MODERATE	Lcn4
2	26671252	T	missense_variant	MODERATE	Lcn4
2	26848945	A	missense_variant	MODERATE	Abo
2	26848945	A	missense_variant	MODERATE	Abo
2	26856669	A	missense_variant	MODERATE	Abo
2	26913441	C	missense_variant	MODERATE	Surf1
2	26913687	C	frameshift_variant,NMD_transcript_variant	HIGH	Surf1
2	26915469	C	missense_variant	MODERATE	Surf1
2	26915469	C	missense_variant,NMD_transcript_variant	MODERATE	Surf1
2	26915469	C	missense_variant	MODERATE	Surf1
2	26915469	C	missense_variant	MODERATE	Surf1
2	26915643	G	missense_variant	MODERATE	Surf1
2	26915643	G	missense_variant,NMD_transcript_variant	MODERATE	Surf1
2	26915643	G	missense_variant,NMD_transcript_variant	MODERATE	Surf1
2	26915643	G	missense_variant	MODERATE	Surf1
2	26915643	G	missense_variant	MODERATE	Surf1
2	26916258	G	missense_variant,splice_region_variant,NMD_transcript_variant	MODERATE	Surf1
2	26916258	G	missense_variant,splice_region_variant,NMD_transcript_variant	MODERATE	Surf1
2	26916258	G	missense_variant,splice_region_variant	MODERATE	Surf1
2	26916258	G	missense_variant,splice_region_variant,NMD_transcript_variant	MODERATE	Surf1
2	26916795	G	missense_variant	MODERATE	Surf2
2	26916809	A	missense_variant	MODERATE	Surf2
2	26918957	A	missense_variant	MODERATE	Surf2
2	26919234	G	missense_variant	MODERATE	Surf2
2	26919315	G	missense_variant	MODERATE	Surf2
2	26919763	C	missense_variant	MODERATE	Surf2
2	26949372	A	missense_variant	MODERATE	Stkld1
2	26951474	C	missense_variant	MODERATE	Stkld1
2	26973959	A	missense_variant	MODERATE	Adamts13
2	26973959	A	missense_variant	MODERATE	Adamts13
2	26981151	G	missense_variant	MODERATE	Adamts13
[truncated: 26,846 more rows]
