# Supplementary material for: Genome-Wide Exome Analysis of Cmv5-Disparate Mouse Strains that Differ in Host Resistance to Murine Cytomegalovirus Infection
Source: G3 (Bethesda). 2017 Apr 26;7(6):1979–84. doi: 10.1534/g3.117.042531 (PMC5473773; doi:10.1534/g3.117.042531)
Supplement: Supplementary file 3 [file 1979FileS3.txt]

#load files
MAMY_UVA <- read.csv("MAMY_UVA VEP.csv", header = TRUE, sep = ",", na.strings = c(" ", "~"), stringsAsFactors=FALSE)
C57L_UVA <- read.csv("C57L_UVA VEP.csv", header = TRUE, sep = ",", na.strings = c(" ", "~"),stringsAsFactors=FALSE)
MH2b_UVA <- read.csv("MH2b_UVA VEP.csv", header = TRUE, sep = ",", na.strings = c(" ", "~"),stringsAsFactors=FALSE)

#remove low and modifier impact variants
MAMY_UVA <- subset(MAMY_UVA, Impact == "MODERATE" | Impact == "HIGH")
C57L_UVA <- subset(C57L_UVA, Impact == "MODERATE" | Impact == "HIGH")
MH2b_UVA <- subset(MH2b_UVA, Impact == "MODERATE" | Impact == "HIGH")

#remove mitrochondrial DNA
MAMY_UVA <- subset(MAMY_UVA, Chr != "M")
C57L_UVA <- subset(C57L_UVA, Chr != "M")
MH2b_UVA <- subset(MH2b_UVA, Chr != "M")

#rename Chr X and make it numeric
MAMY_UVA[ ,1][MAMY_UVA[ ,1]=="X"] <- "20"
C57L_UVA[ ,1][C57L_UVA[ ,1]=="X"] <- "20"
MH2b_UVA[ ,1][MH2b_UVA[ ,1]=="X"] <- "20"

MAMY_UVA <- transform(MAMY_UVA, Chr = as.numeric(Chr))
C57L_UVA <- transform(C57L_UVA, Chr = as.numeric(Chr))
MH2b_UVA <- transform(MH2b_UVA, Chr = as.numeric(Chr))

#rename deletions
MAMY_UVA[ ,3][MAMY_UVA[ ,3]=="-"] <- "D"
C57L_UVA[ ,3][C57L_UVA[ ,3]=="-"] <- "D"
MH2b_UVA[ ,3][MH2b_UVA[ ,3]=="-"] <- "D"

#remove duplicates
MAMY_UVA <- MAMY_UVA[!duplicated(MAMY_UVA),]
C57L_UVA <- C57L_UVA[!duplicated(C57L_UVA),]
MH2b_UVA <- MH2b_UVA[!duplicated(MH2b_UVA),]

#remove variants which are duplicated (but have different consequences)
MAMY_UVA <- MAMY_UVA[!duplicated(MAMY_UVA[c("Chr","Pos","Allele","Impact","Symbol")]),]
C57L_UVA <- C57L_UVA[!duplicated(C57L_UVA[c("Chr","Pos","Allele","Impact","Symbol")]),]
MH2b_UVA <- MH2b_UVA[!duplicated(MH2b_UVA[c("Chr","Pos","Allele","Impact","Symbol")]),]

#convert bases to MB
MAMY_UVA$Pos <- MAMY_UVA[, 2]/1000000
C57L_UVA$Pos <- C57L_UVA[, 2]/1000000
MH2b_UVA$Pos <- MH2b_UVA[, 2]/1000000

#for Heatmaps and Histogram 
#load "sqldf" package
library(sqldf)
#determine "distinct" variations for each combo
MnotL <- sqldf("SELEct * from 'MAMY_UVA' EXCEPT SELECT * from 'C57L_UVA'")
LnotM <- sqldf("SELEct * from 'C57L_UVA' EXCEPT SELECT * from 'MAMY_UVA'")
Lnotb <- sqldf("SELEct * from 'C57L_UVA' EXCEPT SELECT * from 'MH2b_UVA'")
Mnotb <- sqldf("SELEct * from 'MAMY_UVA' EXCEPT SELECT * from 'MH2b_UVA'")
bnotM <- sqldf("SELEct * from 'MH2b_UVA' EXCEPT SELECT * from 'MAMY_UVA'")
bnotL <- sqldf("SELEct * from 'MH2b_UVA' EXCEPT SELECT * from 'C57L_UVA'")

#count variants in each 10MB "bin" for total (for top line of HMs)
M.bins <- data.frame(table(MAMY_UVA$Chr, cut(MAMY_UVA$Pos,breaks=seq(0,200, by=10))))
L.bins <- data.frame(table(C57L_UVA$Chr, cut(C57L_UVA$Pos,breaks=seq(0,200, by=10))))
b.bins <- data.frame(table(MH2b_UVA$Chr, cut(MH2b_UVA$Pos,breaks=seq(0,200, by=10))))
#count variants in each 10MB "bin" for distinct (for bottom line of HMs)
MnotL.bins <- data.frame(table(MnotL$Chr, cut(MnotL$Pos,breaks=seq(0,200, by=10))))
LnotM.bins <- data.frame(table(LnotM$Chr, cut(LnotM$Pos,breaks=seq(0,200, by=10))))
Mnotb.bins <- data.frame(table(Mnotb$Chr, cut(Mnotb$Pos,breaks=seq(0,200, by=10))))
bnotM.bins <- data.frame(table(bnotM$Chr, cut(bnotM$Pos,breaks=seq(0,200, by=10))))
Lnotb.bins <- data.frame(table(Lnotb$Chr, cut(Lnotb$Pos,breaks=seq(0,200, by=10))))
bnotL.bins <- data.frame(table(bnotL$Chr, cut(bnotL$Pos,breaks=seq(0,200, by=10))))

#rename columns
colnames(M.bins) <- c("Chr","Pos","M")
colnames(L.bins) <- c("Chr","Pos","L")
colnames(b.bins) <- c("Chr","Pos","b")

colnames(MnotL.bins) <- c("Chr","Pos","MnotL")
colnames(LnotM.bins) <- c("Chr","Pos","LnotM")
colnames(Mnotb.bins) <- c("Chr","Pos","Mnotb")
colnames(bnotM.bins) <- c("Chr","Pos","bnotM")
colnames(Lnotb.bins) <- c("Chr","Pos","Lnotb")
colnames(bnotL.bins) <- c("Chr","Pos","bnotL")

#create list of all dfs
Variants_list <- list(M.bins, L.bins, b.bins, MnotL.bins, LnotM.bins, Mnotb.bins, bnotM.bins, Lnotb.bins, bnotL.bins)
#merge list into one large df
Variants = Reduce(function(...) merge(...,all=T), Variants_list)
#add columns to show sum of distinct variants for all two strain combos
Variants <- transform(Variants, DistinctML = (MnotL+LnotM), DistinctMb = (Mnotb+bnotM), DistinctLb = (Lnotb+bnotL))
#rename bins into Mb
levels(Variants$Pos) <- c("0,10","10,20","20,30","30,40","40,50","50,60","60,70","70,80","80,90","90,100","100,110","110,120","120,130","130,140","140,150","150,160","160,170","170,180","180,190","190,200")

#load "ggplot2" and "gridExtra" packages
library(ggplot2)
library(gridExtra)

#create HMs, arrange in grid and save grid
HM.M <-ggplot(Variants, aes(x=ordered(Chr), y=ordered(Pos, levels=rev(sort(unique(Pos)))),fill=M))+geom_tile(data=subset(Variants, M > 0))+scale_fill_gradient(limits=c(0,913),low="light gray",high="black",na.value="white",name="")+xlab("Chr")+ylab("Mb Pos")+ggtitle("MAMY vs. B6")+ylim(rev(levels(Variants$Pos)))+theme(strip.background = element_blank(),strip.text = element_blank(),panel.background=element_blank())
HM.L <-ggplot(Variants, aes(x=Chr, y=ordered(Pos, levels=rev(sort(unique(Pos)))),fill=L))+geom_tile(data=subset(Variants, L > 0))+scale_fill_gradient(limits=c(0,913),low="light gray",high="black",na.value="white",name="")+xlab("Chr")+ylab("Mb Pos")+ggtitle("C57L vs. B6")+ylim(rev(levels(Variants$Pos)))+theme(strip.background = element_blank(),strip.text = element_blank(),panel.background=element_blank())
HM.b <-ggplot(Variants, aes(x=Chr, y=ordered(Pos, levels=rev(sort(unique(Pos)))),fill=b))+geom_tile(data=subset(Variants, b > 0))+scale_fill_gradient(limits=c(0,913),low="light gray",high="black",na.value="white",name="")+xlab("Chr")+ylab("Mb Pos")+ggtitle("M.H2b vs. B6")+ylim(rev(levels(Variants$Pos)))+theme(strip.background = element_blank(),strip.text = element_blank(),panel.background=element_blank())
HM.ML.distinct <- ggplot(Variants, aes(x=Chr, y=ordered(Pos, levels=rev(sort(unique(Pos)))),fill=DistinctML))+geom_tile(data=subset(Variants, DistinctML > 0))+scale_fill_gradient(limits=c(0,913),low="light gray",high="black",na.value="white",name="")+xlab("Chr")+ylab("Mb Pos")+ggtitle("MAMY vs. C57L")+ylim(rev(levels(Variants$Pos)))+theme(strip.background = element_blank(),strip.text = element_blank(),panel.background=element_blank())
HM.Lb.distinct <- ggplot(Variants, aes(x=Chr, y=ordered(Pos, levels=rev(sort(unique(Pos)))),fill=DistinctLb))+geom_tile(data=subset(Variants, DistinctLb > 0))+scale_fill_gradient(limits=c(0,913),low="light gray",high="black",na.value="white",name="")+xlab("Chr")+ylab("Mb Pos")+ggtitle("C57L vs. M.H2b")+ylim(rev(levels(Variants$Pos)))+theme(strip.background = element_blank(),strip.text = element_blank(),panel.background=element_blank())
HM.Mb.distinct <- ggplot(Variants, aes(x=Chr, y=ordered(Pos, levels=rev(sort(unique(Pos)))),fill=DistinctMb))+geom_tile(data=subset(Variants, DistinctMb > 0))+scale_fill_gradient(limits=c(0,913),low="light gray",high="black",na.value="white",name="")+xlab("Chr")+ylab("Mb Pos")+ggtitle("MAMY vs. M.H2b")+ylim(rev(levels(Variants$Pos)))+theme(strip.background = element_blank(),strip.text = element_blank(),panel.background=element_blank())
HM.all <- grid.arrange(HM.M, HM.L, HM.b, HM.ML.distinct, HM.Mb.distinct, HM.Lb.distinct, ncol=3)

ggsave(HM.all, filename="heatmaps.jpeg", dpi=600, height=7, width=16.82)

#create new df with just the total number of variants per bin per strain for histogram
Total <- data.frame(Variants$M, Variants$L, Variants$b)

#rename columns
colnames(Total) <- c("M","L","b")

#load "reshape" package and melt df
library(reshape)
melt.total<- melt(Total)

#remove bins with zero variants, calculate log2 of variants per bin and the median variant per bin
melt.total.nozeros <- subset(melt.total, value > 0)
melt.total.nozeros.log2 <- transform(melt.total.nozeros, Log2= log2(melt.total.nozeros$value))
melt.total.nozeros.log2.df <- aggregate(Log2~variable, melt.total.nozeros.log2, median)

#create histogram with median line and save 
hist <- ggplot(melt.total.nozeros.log2,aes(x=Log2, fill=variable))+geom_histogram(position = "identity", binwidth=.5)+facet_grid(variable~.)+scale_fill_manual("Strain",values = c("indianred3", "cornflowerblue", "darkseagreen3"))+ylab("Frequency") + xlab("Log2(Variants per 10Mb)") +ggtitle("Distribution frequency of exome variants")+ geom_vline(data=melt.total.nozeros.log2.df, aes(xintercept=Log2),color="black")+theme(strip.background = element_blank(),strip.text = element_blank(),panel.background=element_blank())

ggsave(hist, filename="histogram.jpg", dpi=600, height=3.49 , width=4.08)


#for making MHC map
#target congenic region
MAMY_UVA <- subset(MAMY_UVA, Chr == 17 & Pos >32.050000 & Pos <53.680000)
C57L_UVA <- subset(C57L_UVA, Chr == 17 & Pos >32.050000 & Pos <53.680000)
MH2b_UVA <- subset(MH2b_UVA, Chr == 17 & Pos >32.050000 & Pos <53.680000)

#rename "allele" column to reflect strain name for merging
names(MAMY_UVA)[3] <- paste("MAMY_UVA")
names(C57L_UVA)[3] <- paste("C57L_UVA")
names(MH2b_UVA)[3] <- paste("MH2b_UVA")

#remove "consequence" and "impact"
MAMY_UVA <- MAMY_UVA[ -c(4:5)]
C57L_UVA <- C57L_UVA[ -c(4:5)]
MH2b_UVA <- MH2b_UVA[ -c(4:5)]

#determine which variants are shared in L and M
white <- sqldf("SELECT * from 'C57L_UVA' INTERSECT SELECT * from 'MAMY_UVA'")
#duplicate for both M and L naming
white.L <- white
white.M <- white
#determine which b variants are shared also shared between L and M
white.b <- sqldf("SELECT * from 'white' INTERSECT SELECT * from 'MH2b_UVA'")
rm(white)

#rename 4th column to reflect the strian name
names(white.M)[3] <- paste("MAMY_UVA")
names(white.b)[3] <- paste("MH2b_UVA")

#determine which variants are distinct in L (compared to M)
blue.L <- sqldf('SELECT * from C57L_UVA EXCEPT SELECT * from MAMY_UVA')
#determine which variants are distinct in M (compared to L)
red.M <- sqldf('SELECT * from MAMY_UVA EXCEPT SELECT * from C57L_UVA')
#determine which b variants are L
blue.b <- sqldf("SELECT * from 'MH2b_UVA' INTERSECT SELECT * from 'blue.L'")
#determine which b variants are M
red.b <- sqldf("SELECT * from 'MH2b_UVA' INTERSECT SELECT * from 'red.M'")

#determine wich b variants are not M, L, or shared between M AND L
green.b <- sqldf("SELECT * from MH2b_UVA EXCEPT SELECT * from 'white.b'")
green.b <- sqldf("SELECT * from 'green.b' EXCEPT SELECT * from 'red.b'")
green.b <- sqldf("SELECT * from 'green.b' EXCEPT SELECT * from 'blue.b'")

#duplicate df for color assignment 
blue.1.L <- blue.L
blue.1.b <- blue.b
green.3.b <- green.b
red.2.M <- red.M
red.2.b <- red.b
white.4.L <- white.L
white.4.M <- white.M
white.4.b <- white.b

#rename all variant NT calls with the color code 
blue.1.L[ ,3][blue.1.L[ ,3]>0] <- "1"
blue.1.b[ ,3][blue.1.b[ ,3]>0] <- "1"
green.3.b[ ,3][green.3.b[ ,3]>0] <- "3"
red.2.M[ ,3][red.2.M[ ,3]>0] <- "2"
red.2.b[ ,3][red.2.b[ ,3]>0] <- "2"
white.4.L[ ,3][white.4.L[ ,3]>0] <- "4"
white.4.M[ ,3][white.4.M[ ,3]>0] <- "4"
white.4.b[ ,3][white.4.b[ ,3]>0] <- "4"

#create lists of all strain df for L, M and b and then merge into 3 separate df
list.L <- list(blue.1.L,white.4.L)
list.M <- list(red.2.M,white.4.M)
list.b <- list(red.2.b,green.3.b,white.4.b,blue.1.b)
L = Reduce(function(...) merge(..., all=T), list.L)
M = Reduce(function(...) merge(..., all=T), list.M)
b = Reduce(function(...) merge(..., all=T), list.b)

#create list of all 3 df then merge into one master df, finally melt df
list.all <- list(M,L,b)
all = Reduce(function(...) merge(..., all=T), list.all)
all.melt <- melt(all, id=c("Chr","Pos","Symbol"))
View(all.melt)

#create "maps" with the levels as factors (to only show variants and not all MB pos) and save 
faceted.MHCmap <-ggplot(all.melt, aes(x=variable, y=ordered(Pos, levels=rev(sort(unique(Pos)))))) + geom_tile(aes(fill=value, color=value))+ scale_color_manual(name="",  values =c("1"="cornflowerblue", "2"="indianred3", "3"="darkseagreen3","4"="white"),na.value="black")+scale_fill_manual(name="",  values =c("1"="cornflowerblue", "2"="indianred3", "3"="darkseagreen3","4"="white"),na.value="black")+ facet_grid(. ~ variable,scales = "free", space = "free")

ggsave(filename="MHCmap.jpg", plot=faceted.MHCmap, dpi=600)


#for Sanger match bar graph
#target congenic region
MAMY_UVA <- subset(MAMY_UVA, Chr == 17 & Pos >32.050000 & Pos <53.680000)
C57L_UVA <- subset(C57L_UVA, Chr == 17 & Pos >32.050000 & Pos <53.680000)
MH2b_UVA <- subset(MH2b_UVA, Chr == 17 & Pos >32.050000 & Pos <53.680000)

#reorder columns to match Sanger file organization, remove "consequence" and "impact"
MAMY_UVA <- MAMY_UVA[, c(1,2,6,3,4,5)]
C57L_UVA <- C57L_UVA[, c(1,2,6,3,4,5)]
MH2b_UVA <- MH2b_UVA[, c(1,2,6,3,4,5)]
MAMY_UVA <- MAMY_UVA[ -c(5:6)]
C57L_UVA <- C57L_UVA[ -c(5:6)]
MH2b_UVA <- MH2b_UVA[ -c(5:6)]

#rename "allele" column to reflect strain name for merging
names(MAMY_UVA)[4] <- paste("MAMY_UVA")
names(C57L_UVA)[4] <- paste("C57L_UVA")
names(MH2b_UVA)[4] <- paste("MH2b_UVA")

#load Sanger file, remove duplicates, rename column 2 to "Pos", convert to MB, target MHC
Sanger <- read.csv("Sanger strain variants congenic region 11162016.csv", header = TRUE, sep = ",", na.strings = c("-", " ", "~"),stringsAsFactors=FALSE)
Sanger <- Sanger[!duplicated(Sanger),]
names(Sanger)[2] <- paste("Pos")
Sanger$Pos <- Sanger[, 2]/1000000
Sanger <- subset(Sanger, Chr == 17 & Pos >32.050000 & Pos <53.680000)

#create lists of all strain df for L, M and b and then merge into one master df
list <- list(Sanger, C57L_UVA, MH2b_UVA, MAMY_UVA)

all = Reduce(function(...) merge(..., all=T), list)

#rename df, convert "NA" to "0" and rename all variant NT calls with the color code "1"
all_binary <- all
all_binary[is.na(all_binary)] <- 0
all_binary[ ,4:42][all_binary[ ,4:42]>0] <- 1

#subset df by variants present in M
all_Variants_in_M_binary <- subset(all_binary, all_binary$MAMY_UVA=="1")

#count number of matches between M and all other strains and create df
M_match_sums <- sapply(all_Variants_in_M_binary, function(x) sum (x==all_Variants_in_M_binary[,42]))
M_match_sums <- data.frame(M_match_sums)

#add column for strain names, remove rownames
M_match_sums <- cbind(Strain = rownames(M_match_sums), M_match_sums)
rownames(M_match_sums) <- NULL

#calculate percent variants found in each strain compared to total M variants
M_match_sums$Percent_MAMY_UVA <- with(M_match_sums, (M_match_sums)/671*100)

#remove non-strain rows (chr/pos/gene) and remove rownames
M_match_sums <- subset(M_match_sums[4:42,])
rownames(M_match_sums) <- NULL

#convert strain column to factor to preserve order
M_match_sums$Strain <- factor(M_match_sums$Strain, levels=M_match_sums$Strain)

#create and save barplot
MAMY_matches <- ggplot(data=M_match_sums, aes(x=Strain, y=Percent_MAMY_UVA))+geom_bar(stat='identity')+theme(axis.text.x = element_text(angle = 90, hjust = 1),panel.background = element_blank())+scale_fill_continuous(low="black", high ="indian red")

ggsave(file="MHC MAMy matches.jpg", plot=MAMY_matches, dpi=600, height=7, width=9)
